# Supplementary material for: Based on untargeted metabolomics and metagenomics: a study on the mechanism of Miao ethnomedicine Zingiber mioga (Thunb.) Rosc. in treating slow transit constipation
Source: Front Microbiol. 2026 Feb 27;17:1751739. doi: 10.3389/fmicb.2026.1751739 (PMC12982368; doi:10.3389/fmicb.2026.1751739)
Supplement: Supplementary file 2 [file Table_1.xlsx]

## Sheet: Sheet1
Metabolite	m/z	Retention time	Mode	Adducts	Formula	Fragmentation Score	Theoretical Fragmentation Score	Mass Error (ppm)	KEGG Compound ID	Library ID	CAS ID	Score	SMILES	代谢物中文名	分类	英文分类	RH
5-Hydroxymethylfurfural	127.04	0.378483	pos	M+H	C6H6O3	59.9	0	5.00618	C11101	HMDB0034355	67-47-0	50.4	O=CC1=CC=C(CO)O1	-	其他类	Others	8046.66
Laminine	189.16	0.4866	pos	M+H	C9H20N2O2	87.6	0	2.69683	-	-	-	56.1	C[N+](C)(C)CCCCC(N)C(=O)[O-]	-	氨基酸及其衍生物	Amino acids and derivatives	4465.66
Choline	104.108	0.524233	pos	M+	C5H14NO+	89.4	0	2.73352	C00114	HMDB0000097;PW_C000065	62-49-7	56.1	C[N+](C)(C)CCO	-	其他类	Others	2.27022e+06
L-proline	116.071	0.544383	pos	M+H	C5H9NO2	94.8	0	6.25249	C00148	HMDB0000162;PW_C000106	147-85-3	56.4	O=C(O)C1CCCN1	-	氨基酸及其衍生物	Amino acids and derivatives	35008.5
1-Kestose	527.16	0.544383	pos	M+Na	C18H32O16	93.6	0	2.8942	C03661	HMDB0011729	470-69-9	57.6	OCC1OC(OC2(COC3(CO)OC(CO)C(O)C3O)OC(CO)C(O)C2O)C(O)C(O)C1O	-	碳水化合物及其衍生物	Carbohydrates and derivatives	0.45468
L(+)-Leucinol	118.123	0.563067	pos	M+H	C6H15NO	53.1	0	3.77689	-	-	-	49.1	CC(C)CC(N)CO	-	-	-	2184.22
Ectoine	143.082	0.563067	pos	M+H	C6H10N2O2	91.4	0	3.47493	C06231	HMDB0240650	96702-03-3	56.7	CC1=NCCC(C(=O)O)N1	依克多因	氨基酸及其衍生物	Amino acids and derivatives	917.322
Proline betaine	144.102	0.58085	pos	M+H	C7H13NO2	49.3	0	3.32996	C10172	HMDB0004827	471-87-4	48.7	C[N+]1(C)CCCC1C(=O)[O-]	水苏碱	氨基酸及其衍生物	Amino acids and derivatives	105741
L-Glutamate	148.061	0.58085	pos	M+H	C5H9NO4	86.1	0	3.01362	C00025	HMDB0000148	56-86-0	55.5	NC(CCC(=O)O)C(=O)O	-	氨基酸及其衍生物	Amino acids and derivatives	4700.33
Levocarnitine	162.113	0.58085	pos	M+H	C7H15NO3	97.3	0	3.07903	C00318	HMDB0000062	541-15-1	58.4	C[N+](C)(C)CC(O)CC(=O)[O-]	-	-	-	16933.9
D-Pipecolic acid	130.087	0.6177	pos	M+H	C6H11NO2	87	0	4.56364	-	HMDB0005960	1723-00-8	56	O=C(O)C1CCCCN1	D -哌啶酸	氨基酸及其衍生物	Amino acids and derivatives	301049
L-isoleucine	132.102	0.6177	pos	M+H	C6H13NO2	76.6	0	3.76069	C00407	HMDB0000172;PW_C000112	73-32-5	53.1	CCC(C)C(N)C(=O)O	-	氨基酸及其衍生物	Amino acids and derivatives	10992.6
Dopamine	136.076	0.6177	pos	M+H-H2O	C8H11NO2	56.9	0	3.01836	C03758	HMDB0000073;PW_C000052	51-61-6;62-31-7	50.2	NCCC1=CC(O)=C(O)C=C1	-	其他类	Others	36.2148
L-methionine	150.059	0.6177	pos	M+H	C5H11NO2S	88.8	0	3.48388	C00073	HMDB0000696;PW_C000548	63-68-3	56.6	CSCCC(N)C(=O)O	L-蛋氨酸	氨基酸及其衍生物	Amino acids and derivatives	58030.2
4-Coumaric acid	165.055	0.6177	pos	M+H	C9H8O3	55.1	0	3.46897	C06738	HMDB0030677	4501-31-9	48.4	O=C(O)C=CC1=CC=C(O)C=C1	-	酚酸类及其衍生物	Phenolic acids and derivatives	23.574
3-Methyl-L-Histidine	170.093	0.6177	pos	M+H	C7H11N3O2	60.2	0	3.13764	C01152	HMDB0000479	368-16-1	50.4	CN1C=NC=C1CC(N)C(=O)O	3 -甲基- L -组氨酸	氨基酸及其衍生物	Amino acids and derivatives	212.893
2-Hydroxymethylclavam	144.066	0.63555	pos	M+H	C6H9NO3	49.3	0	3.76723	C17357	-	66036-39-3	47.8	O=C1CC2OC(CO)CN12	-	其他类	Others	5085.98
L-Phenylalanine	166.087	0.63555	pos	M+H	C9H11NO2	97.9	0	3.18003	C00079	HMDB0000159;PW_C000104	63-91-2	56.8	NC(CC1=CC=CC=C1)C(=O)O	-	氨基酸及其衍生物	Amino acids and derivatives	1506.33
Furfural	97.0293	0.691583	pos	M+H	C5H4O2	83.1	0	9.06138	C14279	HMDB0032914	1998/1/1	54.3	O=CC1=CC=CO1	-	其他类	Others	5473.94
Xylitol	117.055	0.7112	pos	M+H-2H2O	C5H12O5	61.7	0	4.69405	C00379	HMDB0002917;HMDB0242149;HMDB0002917;HMDB0242149	87-99-0;_	50.7	OCC(O)C(O)C(O)CO	-	碳水化合物及其衍生物	Carbohydrates and derivatives	8873.03
Beta-D-Glucosamine	180.087	0.7112	pos	M+H	C6H13NO5	55.6	0	3.05212	C08349	HMDB0030091	14257-69-3	49.9	NC1C(O)OC(CO)C(O)C1O	β - D -氨基葡萄糖	碳水化合物及其衍生物	Carbohydrates and derivatives	83659.7
Pyridoxine	170.082	0.751883	pos	M+H	C8H11NO3	97.1	0	3.50757	C00314	HMDB0000239;PW_C000161	65-23-6	57.9	CC1=NC=C(CO)C(CO)=C1O	-	维生素类	Vitamins	76127.2
Adenine	136.062	0.791733	pos	M+H	C5H5N5	66.4	0	3.06778	C00147	HMDB0000034;PW_C000024	73-24-5	51.7	NC1=C2NC=NC2=NC=N1	-	维生素类	Vitamins	12486.2
Uracil	113.035	0.832783	pos	M+H	C4H4N2O2	75.6	0	6.4986	C00106	HMDB0000300;PW_C000204	66-22-8	52.6	O=C1C=CNC(=O)N1	-	其他类	Others	10708.3
2-hydroxycinnamic acid	165.055	0.872167	pos	M+H	C9H8O3	71.7	0	3.68055	C01772	HMDB0002641	614-60-8	53	O=C(O)C=CC1=CC=CC=C1O	-	酚酸类及其衍生物	Phenolic acids and derivatives	1058.6
6-methyluracil	127.051	0.97275	pos	M+H	C5H6N2O2	82.4	0	4.70528	-	HMDB0247093	-	54.6	CC1=CC(O)=NC(O)=N1	6-甲尿嘧啶	其他类	Others	25253.1
L-arginine	175.12	1.29978	pos	M+H	C6H14N4O2	82.7	0	3.4154	C00062	HMDB0000517;PW_C000396	74-79-3	55	NC(N)=NCCCC(N)C(=O)O	-	氨基酸及其衍生物	Amino acids and derivatives	8716.02
3-hydroxy-3-methyl-Glutaric acid	163.061	1.35918	pos	M+H	C6H10O5	57.1	0	3.216	C03761	HMDB0000355	503-49-1	50.3	CC(O)(CC(=O)O)CC(=O)O	3 -羟基- 3 -甲基-戊二酸	脂质	Lipids	36215.4
Pyrogallol	109.029	1.37937	pos	M+H-H2O	C6H6O3	86.1	0	6.54963	C01108	HMDB0013674	87-66-1	55.3	OC1=CC=CC(O)=C1O	-	其他类	Others	6987.28
Creatine	132.077	1.37937	pos	M+H	C4H9N3O2	86.2	0	4.41229	C00300	HMDB0000064;PW_C000046	57-00-1	55.2	CN(CC(=O)O)C(=N)N	-	氨基酸及其衍生物	Amino acids and derivatives	3028.36
4-Methyl-5-thiazoleethanol	144.048	1.45808	pos	M+H	C6H9NOS	69.6	0	3.23845	C04294	HMDB0032985	137-00-8	50.8	CC1=C(CCO)SC=N1	-	其他类	Others	14536.4
6-hydroxy-2-aminopurine	152.057	1.51855	pos	M+H	C5H5N5O	64.2	0	2.43245	C00242	HMDB0000132	73-40-5	43.3	NC1=NC2=C(NC=N2)C(=O)N1	6 -羟基- 2 -氨基嘌呤	其他类	Others	35541.3
2'-deoxycytidine	228.098	1.51855	pos	M+H	C9H13N3O4	90.5	0	2.42821	C00881	HMDB0000014	951-77-9	56.4	NC1=NC(=O)N(C2CC(O)C(CO)O2)C=C1	-	核苷酸及其衍生物	Nucleotides and derivatives	2935.27
4-Hydroxyisoleucine	130.087	1.55922	pos	M+H-H2O	C6H13NO3	36.6	0	4.09554	-	-	-	45.9	CC(O)C(C)C(N)C(=O)O	-	氨基酸及其衍生物	Amino acids and derivatives	147330
Kojic acid	143.034	1.64288	pos	M+H	C6H6O4	73.3	0	3.6534	C14516	HMDB0032923	501-30-4	52.8	O=C1C=C(CO)OC=C1O	-	其他类	Others	2741.49
Indoline	120.081	1.70685	pos	M+H	C8H9N	80	0	5.94894	-	HMDB0253472	-	53	C1=CC=C2NCCC2=C1	-	-	-	53152.7
Coniine	128.144	1.94493	pos	M+H	C8H17N	75.6	0	4.39479	C06523	HMDB0030285	458-88-8	52.4	CCCC1CCCCN1	-	生物碱及其衍生物	Alkaloids and derivatives	1289.34
Carbidopa	227.103	1.98898	pos	M+H	C10H14N2O4	49.2	0	2.80096	-	HMDB0014336;HMDB0246122	28860-95-9;_	45.9	CC(CC1=CC(O)=C(O)C=C1)(NN)C(=O)O	卡比多巴	酚酸类及其衍生物	Phenolic acids and derivatives	84817
Noradrenaline	170.082	2.07647	pos	M+H	C8H11NO3	77.3	0	3.75184	C00547	HMDB0000216	51-41-2	53.8	NCC(O)C1=CC(O)=C(O)C=C1	-	其他类	Others	24969.4
Spermidine	146.166	2.14233	pos	M+H	C7H19N3	71.9	0	3.60702	C00315	HMDB0001257;PW_C000971	124-20-9	52	NCCCCNCCCN	-	其他类	Others	126.39
Gamma-glu-leu	261.145	2.14233	pos	M+H	C11H20N2O5	91.4	0	2.77767	-	HMDB0011171	2566-39-4	56.4	CC(C)CC(NC(=O)CCC(N)C(=O)O)C(=O)O	γ-谷氨酰-亮氨酸	氨基酸及其衍生物	Amino acids and derivatives	3926.89
Oxymatrine	265.192	2.18672	pos	M+H	C15H24N2O2	87.3	0	2.68166	C10749	-	16837-52-8	55.8	O=C1CCCC2C3CCC[N+]4([O-])CCCC(CN12)C34	-	生物碱及其衍生物	Alkaloids and derivatives	4950.37
(1,1-dimethylethyl)urea	117.103	2.40202	pos	M+H	C5H12N2O	41.3	0	6.28352	-	-	-	46.1	CC(C)(C)NC(=N)O	-	-	-	98.8046
3,4-Dimethylstyrene	133.102	2.59075	pos	M+H	C10H12	86.1	0	4.63052	-	-	-	55.7	C=CC1=CC(C)=C(C)C=C1	-	-	-	228633
Deoxyvasicinone	187.087	2.75983	pos	M+H	C11H10N2O	40.6	0	3.70569	C10659	-	530-53-0	44.8	O=C1C2=CC=CC=C2N=C2CCCN21	-	其他类	Others	46.1419
Hypaphorine	247.145	2.75983	pos	M+H	C14H18N2O2	96.3	0	3.16362	C09213	HMDB0061115	487-58-1	56.9	C[N+](C)(C)C(CC1=CNC2=CC=CC=C12)C(=O)[O-]	-	氨基酸及其衍生物	Amino acids and derivatives	5754.28
M-Xylene	107.086	2.78093	pos	M+H	C8H10	84.5	0	8.00787	C07208	HMDB0059810	108-38-3;_	54.7	CC1=CC(C)=CC=C1	-	其他类	Others	102293
Cyclo-(Leu-Thr)	197.129	2.8881	pos	M+H-H2O	C10H18N2O3	53.4	0	3.47	-	-	-	47.8	CC(C)CC1NC(=O)C(C(C)O)NC1=O	-	-	-	13026.5
Beta-Thujaplicin	165.092	2.93148	pos	M+H	C10H12O2	72.6	0	4.03603	C09904	HMDB0035213	499-44-5	52.5	CC(C)C1=CC(=O)C(O)=CC=C1	-	其他类	Others	42428.9
2-oxindole	134.061	2.97485	pos	M+H	C8H7NO	88.6	0	4.54517	C12312	HMDB0061918	59-48-3	56.3	O=C1CC2=CC=CC=C2N1	2-吲哚酮	吲哚及其衍生物	Indoles and derivatives	1451.43
4-Acetyl-1-methylcyclohexene	139.112	2.97485	pos	M+H	C9H14O	58.4	0	3.72739	-	HMDB0033434	6090-09-1	49.8	CC(=O)C1CC=C(C)CC1	-	其他类	Others	71997.4
Tryptophol	144.081	2.99698	pos	M+H-H2O	C10H11NO	66.5	0	3.3513	C00955	HMDB0003447	526-55-6	51.4	OCCC1=CNC2=CC=CC=C12	色醇	吲哚及其衍生物	Indoles and derivatives	17084
4-Hydroxybenzaldehyde	105.034	3.01903	pos	M+H-H2O	C7H6O2	95.1	0	7.41562	C00633	HMDB0011718	123-08-0	57.1	O=CC1=CC=C(O)C=C1	-	其他类	Others	523.906
Proteinase inhibitor e 64	358.208	3.15115	pos	M+H	C15H27N5O5	80.1	0	-1.06511	C01341	-	66701-25-5	55	CC(C)CC(NC(=O)C1OC1C(=O)O)C(=O)NCCCCN=C(N)N	-	-	-	14501
Fuziline	454.281	3.15115	pos	M+H	C24H39NO7	96.7	0	2.50105	-	HMDB0252558	-	57.8	CCN1CC2(COC)CCC(O)C34C5CC6C(O)C5C(O)(C(O)C6OC)C(C(OC)C23)C14	-	萜类	Terpenoids	37026.5
Senkyunolide F	207.1	3.17327	pos	M+H	C12H14O3	46.6	0	-8.50463	-	-	-	46.1	-	-	其他类	Others	23806.7
Tiglic acid	83.0501	3.23903	pos	M+H-H2O	C5H8O2	43.7	0	9.48026	C08279	HMDB0001470;LMFA01020030	80-59-1;	46.1	CC=C(C)C(=O)O	-	脂类	Lipids	3475.4
Santene	123.118	3.39533	pos	M+H	C9H14	82.2	0	5.82612	-	HMDB0038140	529-16-8	54.8	CC1=C(C)C2CCC1C2	-	其他类	Others	59670.2
1-phenyl-2-butanone	149.097	3.52915	pos	M+H	C10H12O	53.5	0	3.90987	-	HMDB0302410	-	49.1	CCC(=O)CC1=CC=CC=C1	-	-	-	95601.7
Myrcene	175.087	3.55162	pos	M+K	C10H16	80.3	0	-8.23225	C06074	HMDB0038169;LMPR0102010005	123-35-3;	53.6	C=CC(=C)CCC=C(C)C	-	萜类	Terpenoids	12505.6
Acridin-9-amine	212.119	3.57392	pos	M+NH4	C13H10N2	73	0	3.52519	-	HMDB0247578	-	53.1	-	-	-	-	6668.3
Harman	183.092	3.6187	pos	M+H	C12H10N2	40.6	0	3.84897	C09209	HMDB0035196	486-84-0	44.6	CC1=C2NC3=CC=CC=C3C2=CC=N1	-	生物碱及其衍生物	Alkaloids and derivatives	51919.1
Beta-Hydroxypropiovanillone	197.082	3.6187	pos	M+H	C10H12O4	60.4	0	4.1193	-	-	-	49.8	COC1=C(O)C=CC(C(=O)CCO)=C1	-	其他类	Others	8001.57
(-)-Senkyunolide J	227.128	3.6187	pos	M+H	C12H18O4	70.8	0	0.609666	-	-	-	53.2	-	-	-	-	95332
Isovanillin	153.055	3.66333	pos	M+H	C8H8O3	59.9	0	3.84856	-	-	-	50.2	COC1=C(O)C=C(C=O)C=C1	-	其他类	Others	1914.74
Kirenol	321.243	3.66333	pos	M+H-H2O	C20H34O4	80.5	0	2.53398	-	HMDB0253803	-	53.8	CC1(C(O)CO)C=C2CCC3C(C)(CO)CC(O)CC3(C)C2CC1	-	萜类	Terpenoids	110236
Gamma-Methoxyisoeugenol	195.101	3.70828	pos	M+H	C11H14O3	49.3	0	-4.6587	-	-	-	47	COCC=CC1=CC(OC)=C(O)C=C1	-	其他类	Others	6090.59
N1,N8-Bis(4-coumaroyl)spermidine	438.24	3.73013	pos	M+H	C25H31N3O4	85.3	0	2.69248	C21169	-	-	55.3	O=C(C=CC1=CC=C(O)C=C1)NCCCCNCCCNC(=O)C=CC1=CC=C(O)C=C1	-	酚酸类及其衍生物	Phenolic acids and derivatives	2955.59
Alpha-Methylstyrene	119.086	3.81777	pos	M+H	C9H10	92.1	0	6.13027	C14395	HMDB0059899	98-83-9;_	56.2	C=C(C)C1=CC=CC=C1	α-甲基苯乙烯	其他类	Others	23892
Aromatic aldehyde	107.05	3.88392	pos	M+H	C7H6O	83.7	0	7.59953	C00193	-	-	54.3	O=CC1=CC=CC=C1	-	其他类	Others	3675.77
Eugenyl acetate	207.1	3.92687	pos	M+H	C12H14O3	61.6	0	-6.97339	C14567	HMDB0034122	93-28-7	49	C=CCC1=CC(OC)=C(OC(C)=O)C=C1	-	其他类	Others	89000.8
Parthenicin	263.128	3.97137	pos	M+H	C15H18O4	65.6	0	2.368	-	-	-	51.5	C=C1C(=O)OC2C1CCC(C)C1(O)C=CC(=O)C21C	-	-	-	10072.1
Blumenol B	227.165	3.99258	pos	M+H	C13H22O3	66	0	2.9714	-	-	-	51.8	CC1=CC(=O)CC(C)(C)C1(O)CCC(C)O	-	萜类	Terpenoids	38424.8
Isoquinoline	130.066	4.03658	pos	M+H	C9H7N	55.1	0	4.65343	C06323	HMDB0034244	119-65-3	49.2	C1=CC=C2C=NC=CC2=C1	-	其他类	Others	1154.33
2,3,4,9-Tetrahydro-1H-pyrido[3,4-b]indol-1-one	187.087	4.03658	pos	M+H	C11H10N2O	78.5	0	3.70303	-	-	-	52.4	OC1=NCCC2=C1NC1=CC=CC=C21	-	-	-	98.418
Geranylacetone	195.175	4.12468	pos	M+H	C13H22O	82.6	0	3.37116	C13297	HMDB0031846	3796-70-1	55.1	CC(=O)CCC=C(C)CCC=C(C)C	-	萜类	Terpenoids	10408.9
Indole-3-carboxaldehyde	146.061	4.32498	pos	M+H	C9H7NO	89.3	0	3.7278	C08493	HMDB0029737	487-89-8	56.3	O=CC1=CNC2=CC=CC=C12	-	吲哚及其衍生物	Indoles and derivatives	13091.9
Zedoarondiol	253.18	4.34777	pos	M+H	C15H24O3	74.1	0	2.65392	-	HMDB0036448	98644-24-7	53.8	CC(C)=C1CC2C(CCC2(C)O)C(C)(O)CC1=O	-	萜类	Terpenoids	281754
Limonene oxide	153.128	4.37015	pos	M+H	C10H16O	86.5	0	3.597	C07271	HMDB0035158	1195-92-2	56.1	C=C(C)C1CCC2(C)OC2C1	-	其他类	Others	243806
Cafestol	317.212	4.37015	pos	M+H	C20H28O3	72	0	2.11723	C09066	HMDB0035710	469-83-0	52	CC12CCC3=C(C=CO3)C1CCC13CC(CCC12)C(O)(CO)C3	咖啡醇	其他类	Others	147409
Senkyunolide I	225.111	4.41522	pos	M+H	C12H16O4	76.9	0	-7.02813	-	HMDB0258236	-	52.5	CCCC=C1OC(=O)C2=C1CCC(O)C2O	-	其他类	Others	14968.9
Methyl ferulate	209.081	4.46003	pos	M+H	C11H12O4	60.5	0	3.01045	-	HMDB0302072	-	50.3	COC(=O)C=CC1=CC(OC)=C(O)C=C1	-	酚酸类及其衍生物	Phenolic acids and derivatives	6085.34
Arteannuin b	249.148	4.48257	pos	M+H	C15H20O3	66.2	0	-3.38143	-	HMDB0248616	-	50.8	C=C1C(=O)OC23C1CCC(C)C2CCC1(C)OC13	-	萜类	Terpenoids	24845
4-Methoxycinnamaldehyde	163.076	4.52778	pos	M+H	C10H10O2	69.3	0	3.72149	C10475	HMDB0032611	1963-36-6;24680-50-0	51.5	-	-	其他类	Others	9310.46
O-Cymol	135.117	4.57232	pos	M+H	C10H14	90.8	0	4.16378	-	HMDB0037050	527-84-4	56.9	CC1=CC=CC=C1C(C)C	-	其他类	Others	571052
Dihydrocarveyl acetate	197.154	4.70745	pos	M+H	C12H20O2	60.2	0	3.349	-	HMDB0041469	20777-49-5	49.9	C=C(C)C1CCC(C)C(OC(C)=O)C1	-	萜类	Terpenoids	8102.85
Benzoylmesaconine	590.298	4.75297	pos	M+H	C31H43NO10	96	0	2.77677	-	HMDB0249053	-	57.4	COCC12CN(C)C3C4C(OC)C1C3(C(OC)CC2O)C1CC2(O)C(OC)C(O)C4(O)C1C2OC(=O)C1=CC=CC=C1	-	萜类	Terpenoids	12240.1
Rishitin	223.17	4.8889	pos	M+H	C14H22O2	72.5	0	2.91718	C09715	HMDB0035593;HMDB0302980;HMDB0035593;HMDB0302980	18178-54-6;_	52.5	C=C(C)C1CCC2=C(C1)C(C)C(O)C(O)C2	-	其他类	Others	15385.3
Kukoamine B	548.348	4.93408	pos	M+NH4	C28H42N4O6	54.1	0	6.31492	C17616	HMDB0060525	-;_	45.8	NCCCN(CCCCNCCCNC(=O)CCC1=CC(O)=C(O)C=C1)C(=O)CCC1=CC(O)=C(O)C=C1	-	其他类	Others	546.792
Tianshic acid	331.249	4.95697	pos	M+H	C18H34O5	67	0	2.05756	-	-	-	51.8	CCCCCCC(O)C(O)C=CC(O)CCCCCCC(=O)O	-	脂类	Lipids	37569.8
10-hydroxy-2e-decenoic acid	169.123	5.07015	pos	M+H-H2O	C10H18O3	84.5	0	3.14135	-	LMFA01050157	0	55.8	O=C(O)C=CCCCCCCCO	10 -羟基- 2E -癸烯酸	有机酸及其衍生物	Organic acids and derivatives	308490
Methyl beta-orcinolcarboxylate	197.082	5.11557	pos	M+H	C10H12O4	96.3	0	3.58624	-	-	-	58	COC(=O)C1=C(O)C(C)=C(O)C=C1C	-	-	-	15981.9
Aromadendrane-4,10-diol	239.201	5.11557	pos	M+H	C15H26O2	75.5	0	2.70441	-	-	-	53.7	-	-	萜类	Terpenoids	24655.1
Fraxinellone	233.117	5.13832	pos	M+H	C14H16O3	59.9	0	-2.67034	-	-	-	49.8	CC1=C2C(=O)OC(C3=COC=C3)C2(C)CCC1	-	其他类	Others	4324.84
Kahweol	315.196	5.22895	pos	M+H	C20H26O3	58.6	0	2.85745	C09893	HMDB0035602	6894-43-5	50.3	CC12C=CC3=C(C=CO3)C1CCC13CC(CCC12)C(O)(CO)C3	咖啡豆醇	其他类	Others	479421
Lathyrol	352.249	5.22895	pos	M+NH4	C20H30O4	79.8	0	2.51726	C09125	-	34420-19-4	54.1	C=C1CCC2C(C=C(C)C(=O)C3(O)CC(C)C(O)C3C1O)C2(C)C	-	萜类	Terpenoids	105445
(R)-(+)-Pulegone	153.128	5.36447	pos	M+H	C10H16O	88.5	0	3.60392	C09893	HMDB0035604	89-82-7	55.7	CC(C)=C1CCC(C)CC1=O	（R） -（+）-普列贡	萜类	Terpenoids	113556
(2R)-Pterosin B	219.139	5.43273	pos	M+H	C14H18O2	39	0	3.12414	-	HMDB0030759	34175-96-7	45.2	CC1=CC2=C(C(=O)C(C)C2)C(C)=C1CCO	-	其他类	Others	15701.7
Phloretic acid	149.06	5.45555	pos	M+H-H2O	C9H10O3	66.8	0	3.54164	C01744	HMDB0002199	501-97-3	51.7	O=C(O)CCC1=CC=C(O)C=C1	-	酚酸类及其衍生物	Phenolic acids and derivatives	26337.3
Dehydrolindestrenolide	229.123	5.45555	pos	M+H	C15H16O2	70.9	0	3.18829	-	-	-	52.9	C=C1CC=CC2(C)C=C3OC(=O)C(C)=C3CC12	-	其他类	Others	29346.4
Helioscopinolide B	317.212	5.47818	pos	M+H	C20H28O3	82.2	0	2.78054	-	-	-	54.3	-	-	萜类	Terpenoids	140441
Epinepetalactone	167.107	5.54603	pos	M+H	C10H14O2	67.5	0	3.89755	-	HMDB0035063	17257-15-7	52	CC1=COC(=O)C2C(C)CCC12	表假荆芥内酯	其他类	Others	61073.8
Ingol	367.21	5.61455	pos	M+H	C20H30O6	47.1	0	-3.12861	-	LMPR0104310002	0	47.3	CC1=CC23OC2(CC(C)C3O)C(=O)C(C)C(O)C2C(C(O)C1O)C2(C)C	-	萜类	Terpenoids	1.16358e+06
Bidenoside C	311.15	5.68282	pos	M+H	C16H22O6	52.5	0	2.60346	-	-	-	48.9	-	-	脂类	Lipids	2713.12
Gibberellin A53	349.202	5.88812	pos	M+H	C20H28O5	70.5	0	1.85666	C06094	HMDB0036895;LMPR0104170007	51576-08-0;	51.8	C=C1CC23CC1(O)CCC2C1(C)CCCC(C)(C(=O)O)C1C3C(=O)O	-	萜类	Terpenoids	240426
Dihydroguaiaretic acid	331.191	6.00213	pos	M+H	C20H26O4	85.8	0	2.26943	-	HMDB0251316	-	55.5	COC1=C(O)C=CC(CC(C)C(C)CC2=CC(OC)=C(O)C=C2)=C1	-	木脂素类及其衍生物	Lignans and derivatives	183590
Estradiol	273.186	6.16118	pos	M+H	C18H24O2	42.3	0	2.24102	C00951	HMDB0000151;PW_C000098	50-28-2	47.1	CC12CCC3C4=C(C=C(O)C=C4)CCC3C1CCC2O	雌二醇	甾体及其衍生物	Steroids and steroid derivatives	18446.9
Santalol	203.18	6.34373	pos	M+H-H2O	C15H24O	65.7	0	2.94759	-	HMDB0257480	-	50.2	C=C1C2CCC(C2)C1(C)CCC=C(C)CO	-	萜类	Terpenoids	14434.8
15-Hydroxydehydroabietic acid	317.212	6.34373	pos	M+H	C20H28O3	36	0	2.75117	-	-	-	44.2	CC(C)(O)C1=CC2=C(C=C1)C1(C)CCCC(C)(C(=O)O)C1CC2	-	-	-	202128
Gamma-Calacorene	201.165	6.48025	pos	M+H	C15H20	88.9	0	3.74441	-	-	-	55.8	CC1=CC2=C(C=C1)C(C)CC=C2C(C)C	-	萜类	Terpenoids	70516.2
Curcumenol	235.17	6.59443	pos	M+H	C15H22O2	86.9	0	2.84036	C16942	HMDB0033960	-;19431-84-6	56	CC1=CC2(O)OC3(CC2=C(C)C)C(C)CCC13	-	萜类	Terpenoids	489998
(+)-alpha-Curcumene	203.18	6.7771	pos	M+H	C15H22	88.3	0	3.3998	-	-	-	55.5	CC(C)=CCCC(C)C1=CC=C(C)C=C1	-	萜类	Terpenoids	46454.5
Chamazulene	185.133	7.32602	pos	M+H	C14H16	80.6	0	2.56939	C09633	HMDB0036470;LMPR0103410002	529-05-5;	55	CCC1=CC2=C(C)C=CC2=C(C)C=C1	-	萜类	Terpenoids	26644.5
6-Methyl-7-(3-oxobutyl)-bicyclo[4.1.0]heptan-3-one	195.139	7.32602	pos	M+H	C12H18O2	81.6	0	3.43532	-	-	-	54.5	CC(=O)CCC1C2CC(=O)CCC12C	-	其他类	Others	249253
Mayurone	205.159	7.37105	pos	M+H	C14H20O	66.3	0	3.26729	-	-	-	51.9	CC1(C)CCCC2(C)C=CC(=O)C3CC312	-	其他类	Others	348229
Myristic acid	246.244	7.48455	pos	M+NH4	C14H28O2	90.9	0	3.31559	C06424	HMDB0000806;LMFA01010014;PW_C000643	544-63-8;	56.9	CCCCCCCCCCCCCC(=O)O	-	脂类	Lipids	3460.75
Deoxyandrographolide	335.223	7.52998	pos	M+H	C20H30O4	66.4	0	2.47887	-	-	-	51.2	CC1=C(CCC2=CCOC2=O)C2(C)CCC(O)C(C)(CO)C2CC1	-	萜类	Terpenoids	248040
Ginkgolic acid	321.243	7.78148	pos	M+H	C20H32O3	73.5	0	2.55863	C10794	HMDB0033897	22910-60-7	52.9	CCCCCCCCCCCCCC1=C(C(=O)O)C(O)=CC=C1	-	酚酸类及其衍生物	Phenolic acids and derivatives	555019
Panaxjapyne C	279.196	7.85002	pos	M+H	C17H26O3	54.9	0	1.23215	-	-	-	49.8	C=CCCCCCC(O)C(O)CC#CC#CC(O)CC	-	脂类	Lipids	40491.1
Taurohyocholic acid	516.301	7.9186	pos	M+H	C26H45NO7S	79.8	0	3.49708	C15516	LMST05040010	0	52.8	CC(CCC(=O)NCCS(=O)(=O)O)C1CCC2C3C(O)C(O)C4CC(O)CCC4(C)C3CCC12C	-	甾体及其衍生物	Steroids and steroid derivatives	806.969
4-n-Hexylphenol	179.144	8.23805	pos	M+H	C12H18O	78.8	0	3.09239	C14465	-	2446-69-7	54.5	CCCCCCC1=CC=C(O)C=C1	-	其他类	Others	49669.3
Cnidilide	195.139	8.23805	pos	M+H	C12H18O2	97.3	0	3.44614	C16937	HMDB0302259	3674/3/1;_	58.1	CCCCC1OC(=O)C2C=CCCC12	-	其他类	Others	700738
Senecioic acid	101.061	8.30483	pos	M+H	C5H8O2	98.6	0	8.76361	-	HMDB0000509	541-47-9	57.4	CC(C)=CC(=O)O	-	脂类	Lipids	6076.29
1,5-dimethyl-1-vinyl-4-hexenyl acetate	161.133	8.48537	pos	M+H-2H2O	C12H20O2	42.6	0	2.7841	C09863	HMDB0039522	115-95-7	46.6	C=CC(C)(CCC=C(C)C)OC(C)=O	-	-	-	31779
Beta-Calacorene	201.164	8.48537	pos	M+H	C15H20	84.7	0	3.0212	-	HMDB0059858	-	53.9	C=C1CCC(C(C)C)C2=C1C=CC(C)=C2	-	萜类	Terpenoids	18742.8
Curdione	237.186	8.48537	pos	M+H	C15H24O2	64.5	0	2.85555	C17493	HMDB0034714	13657-68-6	51.2	CC1=CCCC(C)C(=O)CC(C(C)C)C(=O)C1	-	萜类	Terpenoids	85772.6
Gorlic acid	279.233	9.00978	pos	M+H	C18H30O2	80.6	0	2.58811	-	LMFA01140020	0	54.3	O=C(O)CCCCC=CCCCCCCC1C=CCC1	-	脂类	Lipids	92964.3
(-)-gamma-ionone	193.159	9.12348	pos	M+H	C13H20O	88.5	0	3.79898	-	-	-	56.2	C=C1CCCC(C)(C)C1C=CC(C)=O	-	萜类	Terpenoids	50122.1
Linalool	172.17	9.21455	pos	M+NH4	C10H18O	36.2	0	3.38827	C03985	HMDB0036100	78-70-6	44.3	C=CC(C)(O)CCC=C(C)C	-	萜类	Terpenoids	105.665
Alpha-cyperone	219.175	9.41947	pos	M+H	C15H22O	85.8	0	3.50986	C17090	-	473-08-5	54.2	C=C(C)C1CCC2(C)CCC(=O)C(C)=C2C1	-	萜类	Terpenoids	74084.5
1-Methoxynaphthalene	191.107	9.62375	pos	M+CH3OH+H	C11H10O	39.6	0	2.76186	-	-	-	46.8	COC1=CC=CC2=CC=CC=C12	-	其他类	Others	19977.8
2-methoxyestrone	301.179	9.69155	pos	M+H	C19H24O3	49.1	0	-3.59658	C05299	HMDB0000010;LMST02010033;PW_C000005	362-08-3;	47.5	COC1=C(O)C=C2CCC3C(CCC4(C)C(=O)CCC34)C2=C1	-	甾体及其衍生物	Steroids and steroid derivatives	14892.5
Karakoline	400.247	9.71417	pos	M+Na	C22H35NO4	47.6	0	2.98433	C08693	-	39089-30-0	46.2	CCN1CC2(C)CCC(O)C34C5CC6C(OC)CC(O)(C(CC23)C14)C5C6O	-	萜类	Terpenoids	20796.6
Gamma-Dodecalactone	163.149	9.8491	pos	M+H-2H2O	C12H22O2	49.7	0	2.44693	-	LMFA07040042	0	48.1	CCCCCCCCC1CCC(=O)O1	-	其他类	Others	18551.7
9-Oxo-10,12-octadecadienoic acid	295.228	9.8491	pos	M+H	C18H30O3	92	0	2.64613	-	HMDB0247609;LMFA02000251	_;	57.1	CCCCCC=CC=CC(=O)CCCCCCCC(=O)O	-	脂类	Lipids	2.88838e+06
Eremophila-1(10),8,11-triene	203.18	10.0279	pos	M+H	C15H22	92.4	0	3.09413	-	-	-	57.1	C=C(C)C1C=CC2=CCCC(C)C2(C)C1	-	萜类	Terpenoids	99843.7
Oridonin	365.197	10.0733	pos	M+H	C20H28O6	83.7	0	2.31408	-	HMDB0242516	-	54.3	C=C1C(=O)C23C(O)C1CCC2C12COC3(O)C(O)C1C(C)(C)CCC2O	-	萜类	Terpenoids	33518.9
Roughanic acid	251.201	11.1104	pos	M+H	C16H26O2	67.4	0	2.64083	-	-	-	52.3	CCC=CCC=CCC=CCCCCCC(=O)O	-	脂类	Lipids	322824
Alpha-Linolenic Acid	279.233	12.0907	pos	M+H	C18H30O2	80.2	0	2.86299	C06427	HMDB0001388;LMFA01030152;PW_C001073	463-40-1;	54.5	CCC=CCC=CCC=CCCCCCCCC(=O)O	-	脂类	Lipids	179279
Sphinganine	302.306	12.1131	pos	M+H	C18H39NO2	88.8	0	2.6671	C00836	HMDB0000269;LMSP01020001;PW_C000184	764-22-7;	56.5	CCCCCCCCCCCCCCCC(O)C(N)CO	-	其他类	Others	3366.32
Vitetrifolin G	305.248	12.385	pos	M+H	C20H32O2	54.6	0	1.12323	-	-	-	49.7	C=CC(C)(O)CCC1(C)C2=CCCC(C)(C)C2=CC(O)C1C	-	其他类	Others	221961
Sphingosine	300.291	12.4076	pos	M+H	C18H37NO2	99.3	0	2.91095	C00319	HMDB0000252;LMSP01010001;PW_C000172	123-78-4;	58.5	CCCCCCCCCCCCCC=CC(O)C(N)CO	鞘氨醇	其他类	Others	36.828
Nandrolone	292.227	12.5875	pos	M+NH4	C18H26O2	79.7	0	-0.304104	C07254	HMDB0002725;LMST02010044	434-22-0;	54.8	CC12CCC3C4CCC(=O)C=C4CCC3C1CCC2O	-	-	-	6824.23
Velutin	315.087	12.6101	pos	M+H	C17H14O6	69.8	0	2.13072	-	LMPK12111053	0	52.6	COC1=CC(O)=C2C(=O)C=C(C3=CC(OC)=C(O)C=C3)OC2=C1	-	-	-	141300
Alpha-Ionone	193.159	12.6771	pos	M+H	C13H20O	67	0	3.64218	C12286	HMDB0059883	127-41-3;_	51.5	CC(=O)C=CC1C(C)=CCCC1(C)C	-	萜类	Terpenoids	13817.2
Longicamphenylone	207.175	12.7215	pos	M+H	C14H22O	86.4	0	2.68636	-	-	-	55.8	CC12CCCC(C)(C)C3(C)C(CCC13)C2=O	-	萜类	Terpenoids	131100
Thymoquinone	165.092	12.7437	pos	M+H	C10H12O2	64.3	0	3.37421	-	HMDB0034732	490-91-5	51.5	CC1=CC(=O)C(C(C)C)=CC1=O	-	醌类	Quinones	3129.68
2,6-Di-tert-butyl-P-benzoquinone	221.154	12.7437	pos	M+H	C14H20O2	47.8	0	2.8595	-	HMDB0013817	719-22-2	48.2	CC(C)(C)C1=CC(=O)C=C(C(C)(C)C)C1=O	-	萜类	Terpenoids	9158.36
Androstenedione	287.201	12.788	pos	M+H	C19H26O2	63.1	0	2.32489	C00280	HMDB0000053;LMST02020007;PW_C000037	1963/5/8;63-05-8;	50	CC12CCC3C(CCC4=CC(=O)CCC43C)C1CCC2=O	-	甾体及其衍生物	Steroids and steroid derivatives	22768.1
10-Gingerol	351.253	13.1148	pos	M+H	C21H34O4	51.9	0	1.35943	-	-	-	48.2	CCCCCCCCCC(O)CC(=O)CCC1=CC(OC)=C(O)C=C1	-	其他类	Others	29853.6
9(z),11(e)-conjugated linoleic acid	263.238	13.2674	pos	M+H-H2O	C18H32O2	94.2	0	2.11705	-	-	-	57.6	CCCCCCC=CC=CCCCCCCCC(=O)O	9（Z），11（E）共轭亚油酸	脂质	Lipids	307.857
Alpha-Farnesene	205.196	13.3339	pos	M+H	C15H24	86.8	0	2.70825	C09665	HMDB0036065	502-61-4	55.5	C=CC(C)=CCC=C(C)CCC=C(C)C	-	萜类	Terpenoids	11808
O-Methylacetophenone	152.107	13.423	pos	M+NH4	C9H10O	63.6	0	3.28048	-	HMDB0032386	577-16-2	51.5	CC(=O)C1=CC=CC=C1C	-	其他类	Others	282.449
Pc(34:2)	758.571	13.5122	pos	M+H	C42H80NO8P	92.6	0	1.8655	C00157	HMDB0007880	-	57.1	CCCCCC=CCC=CCCCCCCCC(=O)OC(COC(=O)CCCCCCCCCCCCCCC)COP(=O)([O-])OCC[N+](C)(C)C	-	脂质	Lipids	17005.8
Anhydrobelachinal	486.359	14.0939	pos	M+NH4	C30H44O4	66	0	2.15004	-	-	-	48.9	CC(C)=CCCC(C)=CC=CC(C)=CC1CC23C(OCCCC2C(=C(C)C=O)CCC3(C)O)O1	-	萜类	Terpenoids	19184.1
Tetramethylpyrazine	154.134	15.15	pos	M+NH4	C8H12N2	43.4	0	3.35895	-	HMDB0036584	1124-11-4	46.8	CC1=C(C)N=C(C)C(C)=N1	-	其他类	Others	88.2447
2-picoline	94.066	15.2943	pos	M+H	C6H7N	37.1	0	9.50099	C14447	HMDB0061888	109-06-8	44.6	CC1=CC=CC=N1	-	-	-	56.7571
5-hydroxymethyl-2-furancarboxylic acid	143.034	15.9965	pos	M+H	C6H6O4	39.3	0	3.39604	C20448	HMDB0002432	6338-41-6	46.1	O=C(O)C1=CC=C(CO)O1	-	其他类	Others	1481.75
Maltol	127.04	15.9965	pos	M+H	C6H6O3	51.2	0	4.86506	C11918	HMDB0030776	118-71-8	48.5	CC1=C(O)C(=O)C=CO1	-	其他类	Others	9610.01
3-Methyl-2-oxobutanoic acid	117.055	15.9965	pos	M+H	C5H8O3	53.4	0	5.58368	C00141	HMDB0000019	759-05-7	48.2	CC(C)C(=O)C(=O)O	3-甲基-2-氧代丁酸	有机酸及其衍生物	Organic acids and derivatives	735.885
Monomethyl glutaric acid	147.066	15.4265	pos	M+H	C6H10O4	59	0	2.53697	-	HMDB0000858	1501-27-5	50.3	COC(=O)CCCC(=O)O	-	-	-	1296.67
Erucamide	338.343	14.9176	pos	M+H	C22H43NO	94.4	0	2.48744	-	LMFA08010028	0	57.6	CCCCCCCCC=CCCCCCCCCCCCC(N)=O	-	脂类	Lipids	3491.49
Adipic acid	147.066	14.6926	pos	M+H	C6H10O4	85.6	0	2.76661	C06104	HMDB0000448;LMFA01170048	124-04-9;	55.9	O=C(O)CCCCC(=O)O	-	脂类	Lipids	3855.9
Bis(2-ethylhexyl) phthalate	391.285	14.6477	pos	M+H	C24H38O4	96.6	0	2.66162	C03690	HMDB0249243	-	55.9	CCCCC(CC)COC(=O)C1=CC=CC=C1C(=O)OCC(CC)CCCC	-	酚酸类及其衍生物	Phenolic acids and derivatives	1884.43
Phthalic acid	167.034	14.6317	pos	M+H	C8H6O4	95.8	0	3.04882	C01606	HMDB0002107	88-99-3	58.1	O=C(O)C1=CC=CC=C1C(=O)O	-	酚酸类及其衍生物	Phenolic acids and derivatives	14.8191
Lucialdehyde B	470.363	14.619	pos	M+NH4	C30H44O3	42.5	0	0.502473	-	-	-	47	CC(C=O)=CCCC(C)C1CCC2(C)C3=C(CCC12C)C1(C)CCC(=O)C(C)(C)C1CC3=O	-	萜类	Terpenoids	8449.94
Octadecanamide	284.295	14.3296	pos	M+H	C18H37NO	69.9	0	2.45192	C13846	HMDB0034146;LMFA08010003	-;124-26-5;	52.7	CCCCCCCCCCCCCCCCCC(N)=O	-	有机酸及其衍生物	Organic acids and derivatives	552.238
Glabrolide	469.332	14.0939	pos	M+H	C30H44O4	69.5	0	2.67297	-	HMDB0034515	10401-33-9	52.2	CC12CC(OC1=O)C1(C)CCC3(C)C(=CC(=O)C4C5(C)CCC(O)C(C)(C)C5CCC43C)C1C2	-	萜类	Terpenoids	117422
Beta-Springene	273.258	14.0939	pos	M+H	C20H32	83.7	0	2.37733	-	-	-	55.2	C=CC(=C)CCC=C(C)CCC=C(C)CCC=C(C)C	-	萜类	Terpenoids	14599.9
Linolenyl alcohol	265.253	13.9323	pos	M+H	C18H32O	91.8	0	2.61167	-	-	-	57	CCC=CCC=CCC=CCCCCCCCCO	-	脂类	Lipids	177.93
Progesterone	315.233	13.8863	pos	M+H	C21H30O2	60.7	0	2.47553	C00410	HMDB0001830;LMST02030159;PW_C001216	57-83-0;	50	CC(=O)C1CCC2C3CCC4=CC(=O)CCC4(C)C3CCC12C	-	甾体及其衍生物	Steroids and steroid derivatives	17606.9
Hexadecanamide	256.264	13.8863	pos	M+H	C16H33NO	83	0	2.27306	-	HMDB0012273;LMFA08010009	629-54-9;	55.5	CCCCCCCCCCCCCCCC(N)=O	十六碳酰胺	脂质	Lipids	1435.48
Geranylgeraniol	332.295	13.863	pos	M+ACN+H	C20H34O	49.1	0	2.35885	C09094	-;LMPR0104010009	24034-73-9;	48	CC(C)=CCCC(C)=CCCC(C)=CCCC(C)=CCO	-	萜类	Terpenoids	39634.8
Tetralin	133.101	13.6438	pos	M+H	C10H12	95.5	0	2.02653	C14114	HMDB0244120	119-64-2;_	57.9	C1=CC=C2CCCCC2=C1	-	其他类	Others	4998.58
Icosatrienoic acid	324.29	13.5122	pos	M+NH4	C20H34O2	70.1	0	2.54862	C16522	HMDB0060039	17046-59-2	52.5	CCC=CCC=CCC=CCCCCCCCCCC(=O)O	-	脂质	Lipids	19649.2
Bullatine G	358.238	13.423	pos	M+H	C22H31NO3	58.2	0	1.76715	-	-	-	50.4	C=C1C2CC3(C1O)C1CC4C5(C)CCC(O)C4(C1N(CC)C5)C3CC2=O	-	-	-	198530
Eucommiol	153.091	13.423	pos	M+H-2H2O	C9H16O4	81.9	0	2.25191	C17878	-	55930-44-4	55.3	OCCC1C(CO)=C(CO)CC1O	-	萜类	Terpenoids	1334.99
2,5-Dimethylbenzaldehyde	135.081	13.423	pos	M+H	C9H10O	60.9	0	3.44701	-	HMDB0032014	34341-29-2	51	CC1=CC(C=O)=C(C)C=C1	-	其他类	Others	922.779
Dihydrocarvone	170.154	13.2674	pos	M+NH4	C10H16O	66.1	0	2.36419	C18018	HMDB0036079	7764-50-3	51	C=C(C)C1CCC(C)C(=O)C1	-	萜类	Terpenoids	479.093
Diethyl Phthalate	205.086	13.2453	pos	M+H-H2O	C12H14O4	98.8	0	2.42554	C14175	HMDB0094660	84-66-2;_	57.3	CCOC(=O)C1=CC=CC=C1C(=O)OCC	-	酚酸类及其衍生物	Phenolic acids and derivatives	3432.66
Pc(16:0/0:0)	496.341	13.2023	pos	M+H	C24H50NO7P	97.7	0	2.2385	-	LMGP01050018	0	58.8	CCCCCCCCCCCCCCCC(=O)OCC(O)COP(=O)([O-])OCC[N+](C)(C)C	-	脂质	Lipids	18122.5
Gamma-Linolenic acid	279.233	13.0047	pos	M+H	C18H30O2	56.9	0	2.41256	C06426	HMDB0003073;LMFA01030141;PW_C001772	506-26-3;	49.4	CCCCCC=CCC=CCC=CCCCCC(=O)O	-	脂类	Lipids	49079.4
Tributyl phosphate	267.173	12.8961	pos	M+H	C12H27O4P	90.5	0	2.34957	C14439	HMDB0259164	126-73-8;_	57	CCCCOP(=O)(OCCCC)OCCCC	-	有机酸及其衍生物	Organic acids and derivatives	283.081
Farnesyl acetone	263.238	12.8312	pos	M+H	C18H30O	97.4	0	2.43061	-	-	-	58.2	CC(=O)CCC=C(C)CCC=C(C)CCC=C(C)C	-	萜类	Terpenoids	673.845
Stearidonic acid	294.244	12.8101	pos	M+NH4	C18H28O2	90.4	0	3.11146	C16300	HMDB0006547;LMFA01030357;PW_C002804	20290-75-9;	56.5	CCC=CCC=CCC=CCC=CCCCCC(=O)O	-	脂类	Lipids	6000.77
Clareolide	251.201	12.8101	pos	M+H	C16H26O2	74.2	0	2.42955	-	-	-	53.8	CC1(C)CCCC2(C)C1CCC1(C)OC(=O)CC12	-	-	-	177774
Linolenic acid ethyl ester	271.243	12.788	pos	M+H-2H2O	C20H34O2	55.2	0	1.60915	-	HMDB0252049	-	49.9	CCC=CCC=CCC=CCCCCCCCC(=O)OCC	-	脂类	Lipids	579867
12-epinapelline	360.254	12.7437	pos	M+H	C22H33NO3	38.9	0	1.92053	-	-	-	46	C=C1C2CC3(C1O)C1CC4C5(C)CCC(O)C4(C1N(CC)C5)C3CC2O	-	萜类	Terpenoids	247029
Dodecanamide	200.201	12.7437	pos	M+H	C12H25NO	56.2	0	2.93684	C13831	HMDB0251566;LMFA08010001	-;_;	49.5	CCCCCCCCCCCC(N)=O	-	脂类	Lipids	404.739
Hyodeoxycholic acid	357.28	12.497	pos	M+H-2H2O	C24H40O4	59.2	0	2.52623	-	HMDB0000733;LMST04010024	83-49-8;	49.8	CC(CCC(=O)O)C1CCC2C3CC(O)C4CC(O)CCC4(C)C3CCC12C	-	甾体及其衍生物	Steroids and steroid derivatives	1747.96
Ambroxane	254.249	12.227	pos	M+NH4	C16H28O	74.7	0	3.17835	-	-	-	53.2	CC1(C)CCCC2(C)C1CCC1(C)OCCC12	-	-	-	0
Chavicol	135.081	12.0683	pos	M+H	C9H10O	90.6	0	3.80139	C16930	HMDB0034107	501-92-8	56	C=CCC1=CC=C(O)C=C1	-	其他类	Others	1874.15
Ilicol	256.228	11.7953	pos	M+NH4	C15H26O2	73.2	0	3.00756	-	-	-	52.8	-	-	萜类	Terpenoids	4301.29
Siegesbeckic acid	391.246	11.6133	pos	M+CH3OH+Na	C20H32O4	98.7	0	2.49236	-	-	-	58	-	-	萜类	Terpenoids	109945
Grandifloric acid	319.227	11.0876	pos	M+H	C20H30O3	62.1	0	2.24342	C17956	-	22338-69-8	51.1	C=C1C2CCC3C4(C)CCCC(C)(C(=O)O)C4CCC3(C2)C1O	-	萜类	Terpenoids	982418
Incensole	307.264	11.0421	pos	M+H	C20H34O2	66.4	0	2.03976	-	-	-	51.9	CC1=CCC2(C(C)C)CCC(C)(O2)C(O)CCC(C)=CCC1	-	萜类	Terpenoids	100542
Curcumol	219.175	10.9742	pos	M+H-H2O	C15H24O2	80.8	0	3.0623	-	HMDB0038122	4871-97-0	54.6	C=C1CC2(O)OC3(CC2C(C)C)C(C)CCC13	-	萜类	Terpenoids	362336
2-Ethyltoluene	121.102	10.9513	pos	M+H	C9H12	90.1	0	5.60884	C14572	HMDB0059819	611-14-3	55.8	CCC1=CC=CC=C1C	-	其他类	Others	31602
Neoline	420.276	10.9285	pos	M+H-H2O	C24H39NO6	39.9	0	2.86472	-	HMDB0242684	-	46.2	CCN1CC2(COC)CCC(O)C34C5CC6C(OC)CC(O)(C5C6O)C(C(OC)C23)C14	-	萜类	Terpenoids	102962
Baicalein	271.061	10.9057	pos	M+H	C15H10O5	38.1	0	2.46452	C10023	HMDB0031991;LMPK12111095	491-67-8;	46.2	O=C1C=C(C2=CC=CC=C2)OC2=C1C(O)=C(O)C(O)=C2	-	黄酮类	Flavonoids	29758.1
Ethyl arachidonate	355.264	10.4778	pos	M+Na	C22H36O2	38	0	9.9993	-	HMDB0062725	1808-26-0	44.8	CCCCCC=CCC=CCC=CCC=CCCCC(=O)OCC	-	脂类	Lipids	16112
Phytosphingosine	318.301	10.4107	pos	M+H	C18H39NO3	76.1	0	2.62759	C12144	HMDB0004610;HMDB0004628;HMDB0004610;LMSP01030001	554-62-1;	53.9	CCCCCCCCCCCCCCC(O)C(O)C(N)CO	-	其他类	Others	66388.1
Cannabigerolic acid	361.236	9.8491	pos	M+H	C22H32O4	65	0	-4.63033	-	HMDB0304284	-	50.5	CCCCCC1=CC(O)=C(CC=C(C)CCC=C(C)C)C(O)=C1C(=O)O	大麻萜酚酸	酚酸类及其衍生物	Phenolic acids and derivatives	912928
Octadecenedioic acid	313.238	9.8491	pos	M+H	C18H32O4	94.4	0	2.07876	-	HMDB0304442	-	57.8	-	-	脂类	Lipids	2.86592e+06
Pinolenic acid	243.211	9.8491	pos	M+H-2H2O	C18H30O2	39.2	0	2.26859	-	HMDB0256562;LMFA01030344	_;	46.3	CCCCCC=CCC=CCCC=CCCCC(=O)O	-	脂类	Lipids	17600.6
Nor-9-carboxy-delta9-thc	345.205	9.5557	pos	M+H	C21H28O4	65.8	0	-3.88842	-	-	-	50.8	CCCCCC1=CC(O)=C2C(=C1)OC(C)(C)C1CCC(C(=O)O)=CC21	-	-	-	59124.6
Jasmonic acid	211.134	9.37412	pos	M+H	C12H18O3	96.1	0	3.04907	C08491	HMDB0032797;LMFA02020001	6894-38-8;59366-47-1;	57.8	CCC=CCC1C(=O)CCC1CC(=O)O	-	脂类	Lipids	299029
Sedanonic acid lactone	193.123	9.37412	pos	M+H	C12H16O2	87.3	0	3.50928	C17875	-	-	55.3	CCCC=C1OC(=O)C2=C1CCCC2	-	其他类	Others	16355.1
Alpha-Cyclogeraniol acetate	211.17	9.12348	pos	M+H	C13H22O2	87.1	0	3.20429	-	-	-	55.9	CC(=O)OCC1=C(C)CCC(C)C1(C)C	-	有机酸及其衍生物	Organic acids and derivatives	24178.5
Coronaric acid	297.243	9.00978	pos	M+H	C18H32O3	80.6	0	2.64626	C14825	HMDB0004701	-	54.6	CCCCCC=CCC1OC1CCCCCCCC(=O)O	-	脂类	Lipids	175719
Glycocholic acid	466.318	8.8963	pos	M+H	C26H43NO6	97.8	0	3.19868	C01921	HMDB0000138;LMST05030001;PW_C000089	475-31-0;	58.1	CC(CCC(=O)NCC(=O)O)C1CCC2C3C(O)CC4CC(O)CCC4(C)C3CC(O)C12C	-	甾体及其衍生物	Steroids and steroid derivatives	379.052
Gibberellin A44	347.186	8.85075	pos	M+H	C20H26O5	69.7	0	1.42269	C12308	HMDB0036901;LMPR0104170030	-;36434-15-8;	52.1	C=C1CC23CC1(O)CCC2C12CCCC(C)(C(=O)OC1)C2C3C(=O)O	-	萜类	Terpenoids	45992.7
[8]-Shogaol	305.212	8.82797	pos	M+H	C19H28O3	37	0	2.39337	C10494	HMDB0031463	36700-45-5	45.8	CCCCCC=CC(=O)CCC1=CC(OC)=C(O)C=C1	[ 8 ] - 生姜酚	其他类	Others	204813
Neocnidilide	195.139	8.82797	pos	M+H	C12H18O2	70.9	0	3.42808	C17002	HMDB0034450;HMDB0302242;HMDB0034450	4567-33-3	52.9	CCCCC1OC(=O)C2=CCCCC21	-	其他类	Others	401979
Dictamnol	179.144	8.7369	pos	M+H	C12H18O	73.1	0	3.24962	-	-	-	53.1	C=C1CCC=CC2C1CCC2(C)O	-	其他类	Others	32255.5
Bisacumol	219.175	8.48537	pos	M+H	C15H22O	89.9	0	3.47284	-	HMDB0038511	120710-98-7	54.9	CC(C)=CC(O)CC(C)C1=CC=C(C)C=C1	-	萜类	Terpenoids	93118.1
9-Oxononanoic acid	173.118	8.372	pos	M+H	C9H16O3	78.7	0	3.739	C16322	HMDB0094711	2553-17-5;_	53.9	O=CCCCCCCCC(=O)O	-	脂类	Lipids	195991
3-Ethyltoluene	121.102	8.30483	pos	M+H	C9H12	83.5	0	5.76695	C14522	HMDB0059848	620-14-4	54.3	CCC1=CC=CC(C)=C1	-	其他类	Others	28024.5
Ectocarpene	149.133	8.23805	pos	M+H	C11H16	94.4	0	3.73591	-	-	-	57.4	CCC=CC1C=CCC=CC1	-	其他类	Others	105925
Nardosinone	251.165	8.07882	pos	M+H	C15H22O3	63.9	0	3.1116	-	HMDB0255460	-	50.3	CC1CCC=C2C(=O)CC3OOC(C)(C)C3C21C	-	萜类	Terpenoids	50340.5
Taurocholic acid	533.327	7.9186	pos	M+NH4	C26H45NO7S	97.2	0	3.30909	C05122	HMDB0000036;LMST05040001;PW_C000025	81-24-3;	56.9	CC(CCC(=O)NCCS(=O)(=O)O)C1CCC2C3C(O)CC4CC(O)CCC4(C)C3CC(O)C12C	-	甾体及其衍生物	Steroids and steroid derivatives	272.128
Dihydroactinidiolide	181.123	7.80438	pos	M+H	C11H16O2	90.8	0	3.31006	-	HMDB0035240	15356-74-8	56.3	CC1(C)CCCC2(C)OC(=O)C=C12	-	其他类	Others	18192.5
Pimaric acid	267.211	7.78148	pos	M+H-2H2O	C20H30O2	66.6	0	2.11637	-	-	-	51.5	C=CC1(C)C=C2CCC3C(C)(C(=O)O)CCCC3(C)C2CC1	-	萜类	Terpenoids	49971.8
Taurochenodeoxycholic acid	464.285	7.66727	pos	M+H-2H2O	C26H45NO6S	75.5	0	3.51527	C05465	HMDB0000949;HMDB0000951;LMST05040005	516-35-8;	52.1	CC(CCC(=O)NCCS(=O)(=O)O)C1CCC2C3C(O)CC4CC(O)CCC4(C)C3CCC12C	-	甾体及其衍生物	Steroids and steroid derivatives	1926.63
Ilicic acid	253.18	7.64438	pos	M+H	C15H24O3	58.8	0	2.55399	-	-	-	49.2	C=C(C(=O)O)C1CCC2(C)CCCC(C)(O)C2C1	-	萜类	Terpenoids	28755.9
Corticosterone	347.223	7.43895	pos	M+H	C21H30O4	91.6	0	2.63247	C02140	HMDB0001547;LMST02030186;PW_C001190	50-22-6;	57	CC12CCC(=O)C=C1CCC1C2C(O)CC2(C)C(C(=O)CO)CCC12	皮质酮	甾体及其衍生物	Steroids and steroid derivatives	31645.6
3-Oxo-delta4-steroid	273.222	7.37105	pos	M+H	C19H28O	75.5	0	1.64842	C00619	-	-	54.1	CC12CCCC1C1CCC3=CC(=O)CCC3(C)C1CC2	-	甾体及其衍生物	Steroids and steroid derivatives	74611.8
Carabrol	251.163	6.98352	pos	M+H	C15H22O3	71.4	0	-4.387	-	-	-	51.6	C=C1C(=O)OC2CC3(C)C(CCC(C)O)C3CC12	-	萜类	Terpenoids	54857.1
Rhodojaponin iii	369.226	6.96065	pos	M+H	C20H32O6	44.7	0	-2.95127	-	LMPR0104180003	0	46.4	CC1(O)CC23CC(O)C4(O)C(C5OC5C4(C)C)C(C)(O)C2CCC1C3O	-	萜类	Terpenoids	77260
Hetisine	330.207	6.86878	pos	M+H	C20H27NO3	69.2	0	3.04303	C08687	-	10089-23-3	51.8	C=C1CC23CC4C5C6(C)CC(O)CC57C(C2C(O)C1C(O)C37)N4C6	-	萜类	Terpenoids	46411
Caryophyllene oxide	221.191	6.7771	pos	M+H	C15H24O	82.7	0	2.8306	C16908	HMDB0036789	1139-30-6	55.2	C=C1CCC2OC2(C)CCC2C1CC2(C)C	-	萜类	Terpenoids	426749
Triptoquinone F	331.191	6.59443	pos	M+H	C20H26O4	54.8	0	1.97162	-	-	-	47.8	CC(C)C1=CC(=O)C2=C(CCC3C(C)(C(=O)O)CCCC23C)C1=O	-	萜类	Terpenoids	40363.7
Tuberostemonine N	376.249	6.38927	pos	M+H	C22H33NO4	47.3	0	2.35248	-	-	-	47.6	CCC1C2CCCCN3C(C4CC(C)C(=O)O4)CC(C4C(C)C(=O)OC14)C23	-	生物碱及其衍生物	Alkaloids and derivatives	98931.4
Pseudoionone	193.159	6.38927	pos	M+H	C13H20O	90.3	0	4.01669	-	HMDB0032498	3548-78-5	56	CC(=O)C=CC=C(C)CCC=C(C)C	-	萜类	Terpenoids	25508.9
Delta-dodecalactone	181.159	6.29808	pos	M+H-H2O	C12H22O2	67	0	2.82152	-	HMDB0037742;LMFA07040040	3051-22-7;	52.2	CCCCCCCC1CCCC(=O)O1	-	其他类	Others	51284
Umbelliferone	163.04	6.27525	pos	M+H	C9H6O3	55.3	0	3.32597	C09315	HMDB0029865	93-35-6	49.3	O=C1C=CC2=C(C=C(O)C=C2)O1	-	香豆素类及其衍生物	Coumarins and derivatives	1377.88
Sinapyl alcohol	193.087	5.97925	pos	M+H-H2O	C11H14O4	61.4	0	3.62194	C02325	HMDB0013070	537-33-7	50.4	COC1=CC(C=CCO)=CC(OC)=C1O	-	其他类	Others	5153.43
Prostaglandin b1	354.265	5.79707	pos	M+NH4	C20H32O4	76.2	0	2.57155	C00959	HMDB0002982	13345-51-2	53.1	CCCCCC(O)C=CC1=C(CCCCCCC(=O)O)C(=O)CC1	-	脂类	Lipids	64346.8
Methyl indole-3-acetate	190.087	5.66015	pos	M+H	C11H11NO2	78.7	0	3.3842	-	HMDB0029738	1912-33-0	53.9	COC(=O)CC1=CNC2=CC=CC=C12	吲哚-3-乙酸甲酯	吲哚及其衍生物	Indoles and derivatives	301.785
3,4,5-Trimethoxycinnamyl alcohol	225.11	5.59163	pos	M+H	C12H16O4	52.4	0	-7.50517	-	-	-	47.2	-	-	-	-	5772.79
Myristicin	193.087	5.59163	pos	M+H	C11H12O3	54.6	0	3.98348	C10480	HMDB0035873	607-91-0	48.9	C=CCC1=CC2=C(OCO2)C(OC)=C1	-	其他类	Others	2629.02
Isophorone	139.112	5.54603	pos	M+H	C9H14O	83.1	0	3.70734	C14743	HMDB0031195	78-59-1	54.9	CC1=CC(=O)CC(C)(C)C1	-	其他类	Others	17196.3
Culmorin	239.201	5.47818	pos	M+H	C15H26O2	70.5	0	2.74014	-	-	-	49.5	CC1(C)CCCC2(C)C3C(O)CC2(C)C(O)C31	-	萜类	Terpenoids	16751.8
Vulgarin	265.144	5.45555	pos	M+H	C15H20O4	76.9	0	1.66949	C09600	HMDB0036130	3162-56-9	54	CC1C(=O)OC2C1CCC1(C)C(=O)C=CC(C)(O)C21	-	萜类	Terpenoids	76328.6
Arglabin	247.134	5.45555	pos	M+H	C15H18O3	76.8	0	2.70293	-	HMDB0248591	-	54.2	C=C1C(=O)OC2C1CCC1(C)OC13CC=C(C)C23	-	-	-	172153
Britannilactone	267.159	5.38715	pos	M+H	C15H22O4	80.1	0	1.2722	-	-	-	54.9	C=C1C(=O)OC2CC(C)=C(C(C)CCCO)C(O)C12	-	萜类	Terpenoids	67205.7
2-buten-1-one, 1-(2,6,6-trimethyl-1,3-cyclohexadien-1-yl)-	191.144	5.36447	pos	M+H	C13H18O	71.7	0	3.30898	-	-	-	52.5	CC=CC(=O)C1=C(C)C=CCC1(C)C	-	其他类	Others	24486.2
4-Isopropylbenzaldehyde	149.097	5.36447	pos	M+H	C10H12O	77.4	0	3.85903	C06577	HMDB0002214	122-03-2	53.8	CC(C)C1=CC=C(C=O)C=C1	-	萜类	Terpenoids	29945.1
Saucernetin	373.199	5.22895	pos	M+H	C22H28O5	44.6	0	-3.98404	C10879	-	83377-13-3	46.8	-	-	木脂素类及其衍生物	Lignans and derivatives	950485
14-deoxy-11,12-didehydroandrographolide	333.207	5.22895	pos	M+H	C20H28O4	70	0	2.23648	-	HMDB0244578	-	52.7	C=C1CCC2C(C)(CO)C(O)CCC2(C)C1C=CC1=CCOC1=O	-	萜类	Terpenoids	1.05552e+06
(-)-Caryophyllene oxide	221.191	5.13832	pos	M+H	C15H24O	75.2	0	2.80477	-	-	-	53.4	-	-	萜类	Terpenoids	17529.4
Isoalantolactone	233.154	5.07015	pos	M+H	C15H20O2	70.6	0	2.81177	C09484	HMDB0035934	470-17-7	52.8	C=C1C(=O)OC2CC3(C)CCCC(=C)C3CC12	-	萜类	Terpenoids	167865
(-)-Carvone	151.112	5.07015	pos	M+H	C10H14O	84.4	0	3.77835	C01767	HMDB0035089;LMPR0102090007	6485-40-1;	55.5	C=C(C)C1CC=C(C)C(=O)C1	-	萜类	Terpenoids	117573
Nortricycloekasantalic acid	181.123	5.00218	pos	M+H	C11H16O2	56.5	0	3.84056	-	HMDB0036817	59300-52-6	49.6	CC1(CC(=O)O)C2CC3C(C2)C31C	-	萜类	Terpenoids	42142.8
Triptonoterpene	301.217	4.8889	pos	M+H	C20H28O2	40.7	0	3.3964	-	-	-	45.4	CC(C)C1=C(O)C2=C(C=C1)C1(C)CCC(=O)C(C)(C)C1CC2	-	萜类	Terpenoids	54020.7
Isosteviol	319.228	4.86572	pos	M+H	C20H30O3	81.6	0	2.80069	-	-	-	52.9	CC12CCC3C(CCC4C(C)(C(=O)O)CCCC34C)(CC1=O)C2	异甜菊醇	萜类	Terpenoids	74826.4
Hypaconine	487.3	4.84318	pos	M+NH4	C24H39NO8	56	0	-2.54098	-	-	-	47.2	COCC12CCC(OC)C34C5CC6(O)C(O)C5C(O)(C(O)C6OC)C(C(OC)C13)C4N(C)C2	-	萜类	Terpenoids	421.146
2-Hydroxyphenethyl alcohol	139.076	4.7981	pos	M+H	C8H10O2	63.8	0	3.57626	-	-	-	50.8	OCCC1=CC=CC=C1O	-	其他类	Others	3438.44
4,7-Dimethyl-1-tetralone	175.112	4.7301	pos	M+H	C12H14O	86.4	0	3.9669	-	-	-	55.7	CC1=CC2=C(C=C1)C(C)CCC2=O	-	其他类	Others	83286.4
4-n-Pentylphenol	165.128	4.66202	pos	M+H	C11H16O	84	0	3.94569	C14466	-	14938-35-3	55.1	CCCCCC1=CC=C(O)C=C1	-	其他类	Others	26429.8
Linderene	231.139	4.63945	pos	M+H	C15H18O2	80.7	0	2.671	C16988	-	26146-27-0	54.6	C=C1C2CC2C2(C)CC3=C(C(C)=CO3)C(O)C12	-	其他类	Others	43349.2
7-o-methylchrysin	301.105	4.59472	pos	M+CH3OH+H	C16H12O4	80.9	0	-5.84341	-	-	-	51.5	COC1=CC(O)=C2C(=O)C=C(C3=CC=CC=C3)OC2=C1	7 - O -甲基白杨素	类黄酮	Flavonoids	85.2081
3,4-Dimethoxybenzaldehyde	167.071	4.59472	pos	M+H	C9H10O3	83.4	0	3.94722	C02201	HMDB0032138	120-14-9	55.1	COC1=C(OC)C=C(C=O)C=C1	3,4-二甲氧基苯甲醛	其他类	Others	1988.86
Dehydroandrographolide	315.196	4.57232	pos	M+H-H2O	C20H28O4	77.2	0	2.75662	-	HMDB0259665	-	54.1	C=C1CCC2C(C)(CO)C(O)CCC2(C)C1CC=C1C=COC1=O	-	其他类	Others	162218
Sphondin	217.05	4.57232	pos	M+H	C12H8O4	48.7	0	3.28774	C18081	HMDB0302839	483-66-9;_	48.3	COC1=C2OC=CC2=C2OC(=O)C=CC2=C1	-	香豆素类及其衍生物	Coumarins and derivatives	13088
Crocusatin F	199.097	4.52778	pos	M+H	C10H14O4	58.3	0	3.80147	-	-	-	49.4	CC1(C)CC(=O)OC2(C)C(=O)OCC12	-	其他类	Others	14142.1
Lumichrome	243.089	4.50488	pos	M+H	C12H10N4O2	91.8	0	3.69484	C01727	HMDB0254199	1086-80-2;_	56.4	CC1=CC2=C(C=C1C)N=C1C(=O)NC(=O)NC1=N2	光色素	其他类	Others	9078.04
Valerophenone	163.112	4.48257	pos	M+H	C11H14O	72	0	3.52512	-	HMDB0031208	1009-14-9	53.2	CCCCC(=O)C1=CC=CC=C1	-	其他类	Others	10289.3
3-(4-Hydroxy-3-methoxyphenyl)propionic acid	197.08	4.39258	pos	M+H	C10H12O4	37.3	0	-2.52641	-	-	-	44.6	COC1=C(O)C=CC(CCC(=O)O)=C1	-	酚酸类及其衍生物	Phenolic acids and derivatives	1517.44
Cuminyl acetate	193.121	4.37015	pos	M+H	C12H16O2	71	0	-6.7645	-	-	-	51.4	CC(=O)OCC1=CC=C(C(C)C)C=C1	-	萜类	Terpenoids	34575.2
Amantadine	152.144	4.37015	pos	M+H	C10H17N	59.8	0	3.55179	C06818	HMDB0005000;HMDB0015051;HMDB0015051	768-94-5	50	NC12CC3CC(CC(C3)C1)C2	-	其他类	Others	5107.98
Jasmone	165.128	4.34777	pos	M+H	C11H16O	82.8	0	4.09379	C08490	HMDB0035601	488-10-8	54.6	CCC=CCC1=C(C)CCC1=O	-	其他类	Others	21633.4
Loliolide	197.118	4.30257	pos	M+H	C11H16O3	93.1	0	4.60329	-	HMDB0302428	-	56.6	CC1(C)CC(O)CC2(C)OC(=O)C=C12	-	其他类	Others	56501.6
Geranic acid	169.123	4.28008	pos	M+H	C10H16O2	66	0	3.46016	C16461	HMDB0036103;LMFA01030784	459-80-3;	51.6	CC(C)=CCCC(C)=CC(=O)O	-	萜类	Terpenoids	214033
Siegeskaurolic acid	321.243	4.2577	pos	M+H	C20H32O3	69.2	0	2.64117	-	-	-	51.5	CC1(C(=O)O)CCCC2(C)C3CCC4CC3(CCC12)CC4CO	-	萜类	Terpenoids	95604.1
Kaurenic acid	303.233	4.2577	pos	M+H	C20H30O2	59	0	2.74528	C11874	HMDB0302664	6730-83-2	48.8	C=C1CC23CCC4C(C)(C(=O)O)CCCC4(C)C2CCC1C3	贝壳杉烯酸	萜类	Terpenoids	101556
Dihydroartemisinic acid	237.186	4.12468	pos	M+H	C15H24O2	44.6	0	2.84376	-	-	-	47.7	CC1=CC2C(CC1)C(C)CCC2C(C)C(=O)O	-	-	-	441345
(S)-(-)-Perillyl alcohol	135.117	4.12468	pos	M+H-H2O	C10H16O	89.3	0	3.54196	C02452	HMDB0003634	536-59-4	56.7	C=C(C)C1CC=C(CO)CC1	-	萜类	Terpenoids	268662
2,4,5-trimethoxybenzoic acid	213.076	4.10333	pos	M+H	C10H12O5	72.2	0	2.88435	-	-	-	53	COC1=C(OC)C=C(C(=O)O)C(OC)=C1	-	酚酸类及其衍生物	Phenolic acids and derivatives	2363.6
4-tert-butylcatechol	167.107	3.92687	pos	M+H	C10H14O2	70.4	0	3.80737	-	HMDB0246584	-	52.7	CC(C)(C)C1=CC=C(O)C(O)=C1	-	-	-	182001
Antiarol	185.081	3.88392	pos	M+H	C9H12O4	50.5	0	3.28376	C10765	-	642-71-7	48.3	COC1=CC(O)=CC(OC)=C1OC	-	其他类	Others	30000.5
Cis-4-heptenal	95.0865	3.88392	pos	M+H-H2O	C7H12O	78.1	0	8.32613	-	HMDB0031483	6728-31-0	53.3	-	-	-	-	9760.07
Boschnialactone	137.097	3.81777	pos	M+H-H2O	C9H14O2	61.8	0	3.5129	C09772	-	17957-87-8	51	CC1CCC2CC(=O)OCC12	-	萜类	Terpenoids	38089.3
Sulcatone	127.112	3.81777	pos	M+H	C8H14O	67.2	0	5.06537	C07287	HMDB0035915	110-93-0	51.1	CC(=O)CCC=C(C)C	-	其他类	Others	8720.04
Hispanolone	319.228	3.79537	pos	M+H	C20H30O3	64.8	0	2.54653	-	-	-	50.8	CC1C(=O)CC2C(C)(C)CCCC2(C)C1(O)CCC1=COC=C1	-	萜类	Terpenoids	125351
Decaethylene glycol	476.308	3.70828	pos	M+NH4	C20H42O11	79.6	0	3.13317	-	-	-	54.6	OCCOCCOCCOCCOCCOCCOCCOCCOCCOCCO	-	其他类	Others	42749.3
Antiquorin	317.212	3.68573	pos	M+H	C20H28O3	71.5	0	2.72358	-	-	-	51.5	-	-	萜类	Terpenoids	106306
5-Hydroxyindoleacetic acid	192.066	3.6187	pos	M+H	C10H9NO3	87.9	0	3.65485	C05635	HMDB0000763;PW_C000609	54-16-0	55.6	O=C(O)CC1=CNC2=C1C=C(O)C=C2	5-羟基吲哚乙酸	吲哚及其衍生物	Indoles and derivatives	2428.81
2,6,6-Trimethyl-2-cyclohexene-1,4-dione	153.092	3.59628	pos	M+H	C9H12O2	75.2	0	3.68346	-	HMDB0040216	1125-21-9	53.3	CC1=CC(=O)CC(C)(C)C1=O	-	其他类	Others	11450.5
4-ethylbenzaldehyde	135.081	3.59628	pos	M+H	C9H10O	80.8	0	4.42041	-	HMDB0032024	4748-78-1	54.2	CCC1=CC=C(C=O)C=C1	-	其他类	Others	4481.28
Khellactone	263.09	3.55162	pos	M+H	C14H14O5	85.9	0	-6.54964	-	-	-	54.3	CC1(C)OC2=C(C3=C(C=C2)C=CC(=O)O3)C(O)C1O	-	香豆素类及其衍生物	Coumarins and derivatives	1138.83
4-Hydroxy-2-methylacetophenone	151.076	3.50685	pos	M+H	C9H10O2	48.6	0	3.80532	-	-	-	37.3	CC(=O)C1=C(C)C=C(O)C=C1	-	其他类	Others	58217.1
Coniferyl alcohol	181.087	3.4176	pos	M+H	C10H12O3	51.9	0	4.11017	C00590	HMDB0012915	32811-40-8;458-35-5;32811-40-8	49.1	COC1=C(O)C=CC(C=CCO)=C1	-	其他类	Others	22887.4
1,4-naphthoquinone	159.045	3.4176	pos	M+H	C10H6O2	71.1	0	3.51748	C02617	HMDB0244221	130-15-4;_	51.3	O=C1C=CC(=O)C2=CC=CC=C12	-	醌类	Quinones	4892.44
P-Mentha-1,3,8-triene	135.117	3.4176	pos	M+H	C10H14	79.6	0	4.11427	-	HMDB0037013	18368-95-1	54.5	C=C(C)C1=CC=C(C)CC1	-	萜类	Terpenoids	89125.6
Curcumenolactone C	265.144	3.37287	pos	M+H	C15H20O4	74.3	0	2.73245	-	-	-	53.7	CC(=O)CCC1C2C=C3C(C)C(=O)OC3(O)CC21C	-	萜类	Terpenoids	117427
Methyl jasmonate	225.149	3.37287	pos	M+H	C13H20O3	55.3	0	3.01936	C11512	HMDB0036583;LMFA02020010	1211-29-6;	49.3	CCC=CCC1C(=O)CCC1CC(=O)OC	-	脂类	Lipids	53505.4
Ibuprofen	207.139	3.37287	pos	M+H	C13H18O2	64.9	0	3.6274	C01588	HMDB0001925;PW_C001284	15687-27-1	51.5	CC(C)CC1=CC=C(C(C)C(=O)O)C=C1	-	酚酸类及其衍生物	Phenolic acids and derivatives	231127
Allyl hexanoate	157.123	3.35062	pos	M+H	C9H16O2	60.5	0	3.76135	-	HMDB0040210	123-68-2	50.2	-	-	脂类	Lipids	30543.4
Isopeonol	167.071	3.30582	pos	M+H	C9H10O3	65.9	0	4.50243	-	-	-	51.1	COC1=C(C(C)=O)C=CC(O)=C1	-	其他类	Others	22663.5
4-Methoxybenzaldehyde	169.087	3.26145	pos	M+CH3OH+H	C8H8O2	35.5	0	4.90852	C10761	HMDB0029686	123-11-5	44.9	COC1=CC=C(C=O)C=C1	-	其他类	Others	10207.6
2-phenylacetamide	136.076	3.19545	pos	M+H	C8H9NO	77	0	4.18117	C02505	HMDB0010715	103-81-1	53.9	NC(=O)CC1=CC=CC=C1	-	其他类	Others	30201.4
Alpha,4-Dimethylstyrene	133.102	3.17327	pos	M+H	C10H12	92.5	0	4.59719	-	HMDB0029641	1195-32-0	57	C=C(C)C1=CC=C(C)C=C1	-	其他类	Others	436190
Ethylbenzene	107.086	3.17327	pos	M+H	C8H10	89.4	0	8.03822	C07111	HMDB0059905	100-41-4	55.8	CCC1=CC=CC=C1	-	酚酸类及其衍生物	Phenolic acids and derivatives	198037
Perillartine	166.123	3.0848	pos	M+H	C10H15NO	51.6	0	3.97121	-	HMDB0035652	30950-27-7	48.4	C=C(C)C1CC=C(C=NO)CC1	-	-	-	13116.1
Lycoperodine 1	217.098	3.01903	pos	M+H	C12H12N2O2	92.3	0	3.56864	-	-	-	56.8	O=C(O)C1CC2=C(CN1)NC1=CC=CC=C21	-	吲哚及其衍生物	Indoles and derivatives	66251.2
P-Cymene	135.117	2.97485	pos	M+H	C10H14	50.8	0	4.1544	C06575	HMDB0005805;LMPR0102090014	99-87-6;	48.6	CC1=CC=C(C(C)C)C=C1	-	萜类	Terpenoids	101993
Eudesmin	387.177	2.8881	pos	M+H	C22H26O6	45.8	0	-8.78217	-	-	-	42	COC1=C(OC)C=C(C2OCC3C(C4=CC(OC)=C(OC)C=C4)OCC23)C=C1	-	木脂素类及其衍生物	Lignans and derivatives	46540.6
Perillene	168.139	2.78093	pos	M+NH4	C10H14O	65.5	0	3.8455	-	-	-	51.5	CC(C)=CCCC1=COC=C1	-	其他类	Others	7632.3
3-hydroxy-p-cymene	151.112	2.78093	pos	M+H	C10H14O	87.9	0	3.83678	C09908	HMDB0001878	89-83-8	56.3	CC1=CC(O)=C(C(C)C)C=C1	3-羟基对异丙基甲苯	萜类	Terpenoids	789987
Lycopsamine n-oxide	316.176	2.73792	pos	M+H	C15H25NO6	97	0	3.19424	-	-	-	57.6	CC(C)C(O)(C(=O)OCC1=CC[N+]2([O-])CCC(O)C12)C(C)O	-	生物碱及其衍生物	Alkaloids and derivatives	4540.72
4-Cresol	109.066	2.69593	pos	M+H	C7H8O	83.9	0	7.62641	C01468	HMDB0001858	106-44-5	54.4	CC1=CC=C(O)C=C1	-	其他类	Others	13629.5
Trigonelline	138.056	2.61113	pos	M+H	C7H7NO2	65.6	0	4.00328	C01004	HMDB0000875	535-83-1	51.8	C[N+]1=CC(C(=O)[O-])=CC=C1	-	生物碱及其衍生物	Alkaloids and derivatives	29293.3
Trans,trans-2,4-heptadienal	93.0708	2.57008	pos	M+H-H2O	C7H10O	46.6	0	8.61962	-	HMDB0303844	-	46.8	CCC=CC=CC=O	反，反- 2，4 -庚二烯醛	其他类	Others	34336.5
Bicyclo[4.2.0]octa-1,3,5-triene	105.071	2.54807	pos	M+H	C8H8	86.9	0	8.14973	-	-	-	54.9	C1=CC=C2CCC2=C1	-	其他类	Others	83781.5
2-Octenoic acid	143.107	2.5274	pos	M+H	C8H14O2	36.9	0	3.73167	-	HMDB0000392	1577-96-4	45.5	CCCCCC=CC(=O)O	-	-	-	69120.5
2-Methylbenzoic acid	137.06	2.50663	pos	M+H	C8H8O2	72.9	0	3.64998	C07215	HMDB0002340	118-90-1	52.5	CC1=CC=CC=C1C(=O)O	2 -甲基苯甲酸	酚酸类及其衍生物	Phenolic acids and derivatives	22562.5
Indole	118.066	2.48522	pos	M+H	C8H7N	63.5	0	5.89909	C00463	HMDB0000738	120-72-9	50.4	C1=CC=C2NC=CC2=C1	-	吲哚及其衍生物	Indoles and derivatives	4683.37
L-Tryptophan	205.098	2.42223	pos	M+H	C11H12N2O2	95.7	0	3.08817	C00078	HMDB0000929;PW_C000741	73-22-3	58.1	NC(CC1=CNC2=CC=CC=C12)C(=O)O	-	吲哚及其衍生物	Indoles and derivatives	48213.6
(6E)-8-Oxogeraniol	169.123	2.42223	pos	M+H	C10H16O2	80.5	0	3.67094	C20223	-	-	54.7	CC(C=O)=CCCC(C)=CCO	-	萜类	Terpenoids	403793
4-Hydroxyquinoline	146.061	2.42223	pos	M+H	C9H7NO	72.1	0	3.43128	C06343	HMDB0246466	611-36-9;_	53	O=C1C=CNC2=CC=CC=C12	-	-	-	28232.1
6-Methyl indole	132.081	2.42223	pos	M+H	C9H9N	75	0	4.13078	-	-	-	53	CC1=CC2=C(C=CN2)C=C1	-	吲哚及其衍生物	Indoles and derivatives	1732.58
Quinoline	130.066	2.40202	pos	M+H	C9H7N	52.9	0	4.02169	C06413	HMDB0033731	91-22-5	48.6	C1=CC=C2N=CC=CC2=C1	-	其他类	Others	3926.36
Magnolin	417.187	2.22995	pos	M+H	C23H28O7	53.3	0	-7.99739	-	HMDB0251852	-	46.7	COC1=C(OC)C=C(C2OCC3C(C4=CC(OC)=C(OC)C(OC)=C4)OCC23)C=C1	-	木脂素类及其衍生物	Lignans and derivatives	53987.7
L-Leucine	173.129	2.18672	pos	M+ACN+H	C6H13NO2	48.6	0	4.86179	C00123	HMDB0000687;PW_C000540	61-90-5	48.5	CC(C)CC(N)C(=O)O	-	氨基酸及其衍生物	Amino acids and derivatives	2236.54
O-Cresol	109.066	2.18672	pos	M+H	C7H8O	76.1	0	7.71939	C01542	HMDB0002055	95-48-7	52.6	CC1=CC=CC=C1O	-	其他类	Others	11774.9
Oxysophocarpine	263.176	2.14233	pos	M+H	C15H22N2O2	94.5	0	2.7065	-	HMDB0256022	-	57.4	O=C1C=CCC2C3CCC[N+]4([O-])CCCC(CN12)C34	-	生物碱及其衍生物	Alkaloids and derivatives	1405.56
Zeatin	220.119	2.05437	pos	M+H	C10H13N5O	50.9	0	-2.88489	C00371	HMDB0012204	1637-39-4	48.7	CC(=CCNC1=NC=NC2=C1NC=N2)CO	-	其他类	Others	529778
Hypoxanthine	137.046	1.98898	pos	M+H	C5H4N4O	76.5	0	3.83774	C00262	HMDB0000157;PW_C000102	68-94-0	53.5	O=C1NC=NC2=C1NC=N2	-	其他类	Others	10674
Dianthoside	311.075	1.8791	pos	M+Na	C12H16O8	38.5	0	2.74962	-	-	-	46.4	CC1=C(OC2OC(CO)C(O)C(O)C2O)C(=O)C=CO1	-	碳水化合物及其衍生物	Carbohydrates and derivatives	97.0208
Protocatechuic aldehyde	139.039	1.8791	pos	M+H	C7H6O3	69.6	0	3.66169	C16700	HMDB0059965	139-85-5	52.1	O=CC1=CC(O)=C(O)C=C1	-	其他类	Others	15705.1
(R)-Nicotine	163.124	1.64288	pos	M+H	C10H14N2	69.3	0	3.24114	C16386	-	25162-00-9	52.5	CN1CCCC1C1=CN=CC=C1	-	其他类	Others	20855.5
Kynurenine	209.093	1.60107	pos	M+H	C10H12N2O3	98	0	3.13072	C01718	HMDB0250769	343-65-7	58.1	NC1=CC=CC=C1C(=O)CC(N)C(=O)O	-	其他类	Others	12192.7
5-Methyl-2-furaldehyde	111.045	1.58057	pos	M+H	C6H6O2	56.6	0	7.65668	C11115	HMDB0033002	620-02-0	49.5	CC1=CC=C(C=O)O1	-	其他类	Others	12008.6
2-Aminoadipic acid	144.066	1.45808	pos	M+H-H2O	C6H11NO4	82.6	0	3.30624	C00956	HMDB0302754	-	55.1	NC(CCCC(=O)O)C(=O)O	-	-	-	20723.6
Acetylcholine	146.118	1.37937	pos	M+	C7H16NO2+	38.5	0	-0.524732	C01996	HMDB0000895;PW_C000714	51-84-3	46.4	CC(=O)OCC[N+](C)(C)C	-	其他类	Others	63312.7
P-Aminobenzoic acid	138.055	1.37937	pos	M+H	C7H7NO2	45.1	0	3.49922	C00568	HMDB0001392	150-13-0	47.2	NC1=CC=C(C(=O)O)C=C1	对氨基苯甲酸	酚酸类及其衍生物	Phenolic acids and derivatives	22324.3
Phloroglucinol	127.04	1.37937	pos	M+H	C6H6O3	74.9	0	4.9469	C02183	HMDB0013675	108-73-6	53.5	OC1=CC(O)=CC(O)=C1	-	酚酸类及其衍生物	Phenolic acids and derivatives	126087
L-Carnitine	162.113	1.34022	pos	M+H	C7H15NO3	95.3	0	3.14543	C00318	HMDB0000062;PW_C000044	541-15-1	56.7	C[N+](C)(C)CC(O)CC(=O)O	-	其他类	Others	8875.9
L-Glutamine	147.077	1.32012	pos	M+H	C5H10N2O3	89	0	3.29914	C00064	HMDB0000641;PW_C000500	56-85-9	56.5	NC(=O)CCC(N)C(=O)O	L-谷氨酰胺	氨基酸及其衍生物	Amino acids and derivatives	131.998
L-histidine	156.077	1.29978	pos	M+H	C6H9N3O2	93.1	0	3.72833	C00135	HMDB0000177;PW_C000116	71-00-1	56.7	NC(CC1=CN=CN1)C(=O)O	-	氨基酸及其衍生物	Amino acids and derivatives	810.027
L-norleucine	132.102	0.97275	pos	M+H	C6H13NO2	53.6	0	4.14352	C01933	HMDB0001645	327-57-1	49.6	CCCCC(N)C(=O)O	-	氨基酸及其衍生物	Amino acids and derivatives	95932.9
Octopamine	136.076	0.891967	pos	M+H-H2O	C8H11NO2	83.1	0	3.23983	C04227	HMDB0004825	104-14-3	55.3	NCC(O)C1=CC=C(O)C=C1	-	其他类	Others	1590.99
Erythrono-1,4-lactone	101.024	0.891967	pos	M+H-H2O	C4H6O4	83.6	0	6.85203	-	HMDB0000349	17675-99-9	54.5	O=C1OCC(O)C1O	-	其他类	Others	12968.4
Piperidine	118.123	0.872167	pos	M+CH3OH+H	C5H11N	76.1	0	7.73086	C01746	HMDB0034301	110-89-4	53.4	C1CCNCC1	-	其他类	Others	1516.36
Eurycomalactone	349.161	0.832783	pos	M+H	C19H24O6	47	0	-9.57872	C08759	-	23062-24-0	45.4	CC1=CC(=O)C(O)C2(C)C1CC(=O)C1(C)C3C(=O)OC(C3C)C(O)C12	-	-	-	55026.6
Acrasin	330.059	0.772117	pos	M+H	C10H12N5O6P	61.9	0	-1.63465	C00575	HMDB0000058	60-92-4	50.7	NC1=C2N=CN(C3OC4COP(=O)(O)OC4C3O)C2=NC=N1	聚集素	核苷酸及其衍生物	Nucleotides and derivatives	248306
Nicotinic acid	124.04	0.731117	pos	M+H	C6H5NO2	87.7	0	5.27346	C00253	HMDB0001488;PW_C001145	59-67-6	56	O=C(O)C1=CN=CC=C1	-	其他类	Others	421952
Sucrose	325.114	0.691583	pos	M+H-H2O	C12H22O11	89.8	0	2.24306	C00089	HMDB0000258;PW_C000177	57-50-1	57.1	OCC1OC(OC2(CO)OC(CO)C(O)C2O)C(O)C(O)C1O	-	碳水化合物及其衍生物	Carbohydrates and derivatives	11820.1
(2S,3R,4S,5S,6R)-2-(3,5-dihydroxyphenoxy)-6-(hydroxymethyl)oxane-3,4,5-triol	289.092	0.691583	pos	M+H	C12H16O8	41.4	0	0.807659	-	-	-	47.2	-	-	-	-	162.3
4-guanidinobutanoic acid	146.093	0.691583	pos	M+H	C5H11N3O2	89.7	0	3.26546	C01035	HMDB0003464	463-00-3	55.9	NC(N)=NCCCC(=O)O	4 -胍基丁酸	氨基酸及其衍生物	Amino acids and derivatives	247383
Benzene-1,2,4-triol	127.04	0.691583	pos	M+H	C6H6O3	79.3	0	4.58472	C02814	-	533-73-3	54.5	OC1=CC(O)=C(O)C=C1	苯- 1，2，4 -三醇	其他类	Others	45327
Tyramine	120.081	0.63555	pos	M+H-H2O	C8H11NO	70.7	0	5.01079	C00483	HMDB0000306;PW_C000210	51-67-2	51.2	NCCC1=CC=C(O)C=C1	-	其他类	Others	20.681
L-Tyrosine	182.082	0.6177	pos	M+H	C9H11NO3	99.3	0	3.40333	C00082	HMDB0000158;PW_C000103	60-18-4	58.7	NC(CC1=CC=C(O)C=C1)C(=O)O	-	氨基酸及其衍生物	Amino acids and derivatives	6759.52
5-methylcytosine	126.067	0.6177	pos	M+H	C5H7N3O	38.8	0	5.01889	C02376	HMDB0002894	554-01-8	45.8	CC1=C(N)NC(=O)N=C1	5-甲基胞嘧啶	其他类	Others	861.696
L-Valine	118.087	0.599367	pos	M+H	C5H11NO2	92.2	0	5.90919	C00183	HMDB0000883;PW_C000704	72-18-4	56	CC(C)C(N)C(=O)O	-	氨基酸及其衍生物	Amino acids and derivatives	398142
Cytosine	112.051	0.599367	pos	M+H	C4H5N3O	92.7	0	6.84733	C00380	HMDB0000630	71-30-7	55.8	NC1=CC=NC(=O)N1	-	其他类	Others	4013.71
Pyroglutamic acid	147.077	0.58085	pos	M+NH4	C5H7NO3	86.5	0	3.51111	C01879	HMDB0000267;PW_C000182	98-79-3	55.9	O=C1CCC(C(=O)O)N1	-	氨基酸及其衍生物	Amino acids and derivatives	863.827
4-hydroxyproline	132.066	0.58085	pos	M+H	C5H9NO3	41.7	0	6.25095	C01157	HMDB0000725;PW_C002643	51-35-4	46.2	O=C(O)C1CC(O)CN1	-	氨基酸及其衍生物	Amino acids and derivatives	2541.9
Deoxycarnitine	146.118	0.563067	pos	M+H	C7H15NO2	51.7	0	3.19045	C01181	HMDB0001161	407-64-7	48.4	C[N+](C)(C)CCCC(=O)[O-]	脱氧肉碱	脂质	Lipids	92432.5
Creatinine	114.067	0.544383	pos	M+H	C4H7N3O	60.4	0	6.4799	C00791	HMDB0000562	60-27-5	49.6	CN1CC(=O)NC1=N	肌酸酐	氨基酸及其衍生物	Amino acids and derivatives	0
D-lysine	147.113	0.4443	pos	M+H	C6H14N2O2	97.9	0	3.0493	C00739	HMDB0003405	923-27-3	57.4	NCCCCC(N)C(=O)O	D-赖氨酸	氨基酸及其衍生物	Amino acids and derivatives	118.117
Diallyl Trisulfide	179.001	0.0681667	pos	M+H	C6H10S3	39.5	0	-6.04087	-	HMDB0031154	2050-87-5	44	C=CCSSSCC=C	-	其他类	Others	5602.33
13-OxoODE	295.228	8.23805	pos	M+H	C18H30O3	95.8	0	2.76648	C14765	HMDB0004668;LMFA02000252	-;_;	57.8	CCCCCC(=O)C=CC=CCCCCCCCC(=O)O	13-氧代	脂质	Lipids	1.81378e+06
19-Hydroxytestosterone	305.212	10.9966	pos	M+H	C19H28O3	64.4	0	2.33354	C05294	HMDB0060089;HMDB0006769;PW_C002920	-;2126-37-6;_	51.6	CC12CCC3C(CCC4=CC(=O)CCC43CO)C1CCC2O	-	甾体及其衍生物	Steroids and steroid derivatives	339870
3-Methylbenzaldehyde	121.065	10.5447	pos	M+H	C8H8O	74.8	0	5.24184	C07209	HMDB0029637;HMDB0303310	620-23-5;_	53.1	CC1=CC(C=O)=CC=C1	-	其他类	Others	4073.27
6-Hydroxykynurenic acid	206.045	2.44387	pos	M+H	C10H7NO4	79.2	0	2.22685	C05663	-;HMDB0033528	3778-29-8;-;_	54	O=C(O)C1=CC(=O)C2=C(C=CC(O)=C2)N1	-	其他类	Others	23505.1
9(S)-HOTrE	295.227	13.1589	pos	M+H	C18H30O3	93.4	0	2.22031	C16326	-;HMDB0247705	-;_	56.5	CCC=CCC=CC=CC(O)CCCCCCCC(=O)O	-	脂类	Lipids	218753
Abietic Acid	303.233	12.7215	pos	M+H	C20H30O2	59	0	2.30765	C06087	-;HMDB0247751;LMPR0104050001	514-10-3;_;	49.6	CC(C)C1=CC2=CCC3C(C)(C(=O)O)CCCC3(C)C2CC1	-	萜类	Terpenoids	226219
Adenosine	268.105	0.891967	pos	M+H	C10H13N5O4	95.4	0	1.77031	C00212	HMDB0000050;HMDB0247583;PW_C000034	58-61-7;_	57.6	NC1=C2N=CN(C3OC(CO)C(O)C3O)C2=NC=N1	-	碳水化合物及其衍生物	Carbohydrates and derivatives	28366.8
Anethole	131.086	2.3386	pos	M+H-H2O	C10H12O	44.8	0	3.77294	C10428	-;HMDB0030837	4180-23-8;104-46-1;4180-23-8	46.5	CC=CC1=CC=C(OC)C=C1	-	其他类	Others	6746.49
Artemisinic acid	235.17	8.30483	pos	M+H	C15H22O2	78.9	0	2.81478	C20309	-;HMDB0248622	80286-58-4;_	54.1	C=C(C(=O)O)C1CCC(C)C2CCC(C)=CC12	-	萜类	Terpenoids	273862
Bergenin	329.085	0.912567	pos	M+H	C14H16O9	63.5	0	-6.09509	C09919	-;HMDB0249087	477-90-7;_	50.2	COC1=C(O)C=C2C(=O)OC3C(OC(CO)C(O)C3O)C2=C1O	-	酚酸类及其衍生物	Phenolic acids and derivatives	2569.93
Beta-Eudesmol	240.233	10.6113	pos	M+NH4	C15H26O	42.1	0	2.38251	C09664	-;HMDB0249127	473-15-4;_	47.1	C=C1CCCC2(C)CCC(C(C)(C)O)CC12	-	萜类	Terpenoids	10775
Betaine	118.087	1.34022	pos	M+H	C5H11NO2	71.3	0	6.05264	C00719	-;HMDB0000043;PW_C000030	107-43-7;6915-17-9	51.8	C[N+](C)(C)CC(=O)[O-]	-	有机酸及其衍生物	Organic acids and derivatives	253827
Caffeic acid	181.05	3.0848	pos	M+H	C9H8O4	49.6	0	3.38693	C01197	-;HMDB0001964;HMDB0003501;HMDB0001964	501-16-6;331-39-5	48.8	O=C(O)C=CC1=CC(O)=C(O)C=C1	-	酚酸类及其衍生物	Phenolic acids and derivatives	293859
Camphor	153.128	2.97485	pos	M+H	C10H16O	77.9	0	3.64503	C18369	HMDB0303206;HMDB0059838	76-22-2;464-49-3;_	54.4	CC12CCC(CC1=O)C2(C)C	-	萜类	Terpenoids	388629
Cannabidiolic acid	359.22	11.0876	pos	M+H	C22H30O4	36.3	0	-4.48683	C10784	-;HMDB0249587;LMPK13120003	1244-58-2;_;	44.6	C=C(C)C1CCC(C)=CC1C1=C(O)C=C(CCCCC)C(C(=O)O)=C1O	-	酚酸类及其衍生物	Phenolic acids and derivatives	147608
Chaulmoogric acid	281.248	13.2674	pos	M+H	C18H32O2	70.7	0	2.77845	C08282	-;LMFA01140017	29106-32-9;	52.8	O=C(O)CCCCCCCCCCCCC1C=CCC1	-	脂类	Lipids	208.357
Dehydroabietic acid	301.217	11.0876	pos	M+H	C20H28O2	53.8	0	2.57366	C12078	HMDB0061925;HMDB0260088;LMPR0104050005	1740-19-8;_;	48.7	CC(C)C1=CC2=C(C=C1)C1(C)CCCC(C)(C(=O)O)C1CC2	-	萜类	Terpenoids	417034
Dihomo-gamma-linolenic acid	289.253	13.2897	pos	M+H-H2O	C20H34O2	76.7	0	1.6733	C03242	HMDB0002925;HMDB0247333	1783-84-2;_	54.4	CCCCCC=CCC=CCC=CCCCCCCC(=O)O	二高-γ-亚麻酸	脂质	Lipids	366049
Germacrone	219.175	6.48025	pos	M+H	C15H22O	86.2	0	3.48868	C16966	-;HMDB0252704	6902-91-6;_	55.1	CC1=CCC(=C(C)C)C(=O)CC(C)=CCC1	-	萜类	Terpenoids	268452
Gibberellin A12	333.206	11.7497	pos	M+H	C20H28O4	65.9	0	0.86544	C11857	HMDB0301912;HMDB0303453;LMPR0104170014	1164-45-0;_;	52	C=C1CC23CC1CCC2C1(C)CCCC(C)(C(=O)O)C1C3C(=O)O	-	萜类	Terpenoids	1.22542e+06
Gibberellin A24	347.186	6.57142	pos	M+H	C20H26O5	42.1	0	1.86002	C11861	-;HMDB0303459;LMPR0104170018	19427-32-8;_;	46.5	C=C1CC23CC1CCC2C1(C=O)CCCC(C)(C(=O)O)C1C3C(=O)O	-	萜类	Terpenoids	80272.3
Glycodeoxycholic acid	414.301	8.8963	pos	M+H-2H2O	C26H43NO5	88.7	0	2.6131	C05464	-;HMDB0242414;LMST05030006	360-65-6;_;	56	CC(CCC(=O)NCC(=O)O)C1CCC2C3CCC4CC(O)CCC4(C)C3CC(O)C12C	-	甾体及其衍生物	Steroids and steroid derivatives	1114.37
Ingenol	366.228	6.38927	pos	M+NH4	C20H28O5	80.4	0	1.5139	C09112	-;HMDB0253484	30220-46-3;_	54.1	CC1=CC23C(=O)C(C=C(CO)C(O)C2(O)C1O)C1C(CC3C)C1(C)C	-	萜类	Terpenoids	51849.5
Kainic acid	196.097	2.61113	pos	M+H-H2O	C10H15NO4	38.4	0	2.85373	C12819	-;HMDB0253757	487-79-6;_	35.2	C=C(C)C1CNC(C(=O)O)C1CC(=O)O	-	氨基酸及其衍生物	Amino acids and derivatives	98672.7
Matrine	249.197	1.79293	pos	M+H	C15H24N2O	66	0	2.36111	C10774	-;HMDB0243621	519-02-8;_	50.8	O=C1CCCC2C3CCCN4CCCC(CN12)C34	-	生物碱及其衍生物	Alkaloids and derivatives	6916.89
Medioresinol	389.16	5.02493	pos	M+H	C21H24O7	49.6	0	2.5284	C22585	-;HMDB0254405	40957-99-1;_	48	COC1=C(O)C=CC(C2OCC3C(C4=CC(OC)=C(O)C(OC)=C4)OCC23)=C1	-	木脂素类及其衍生物	Lignans and derivatives	17737.8
Menthofuran	168.139	4.39258	pos	M+NH4	C10H14O	36.9	0	3.75253	C18025	HMDB0036089;LMPR0102090020	494-90-6;	45.7	-	-	萜类	Terpenoids	10465.2
Methyl cinnamate	163.076	5.72838	pos	M+H	C10H10O2	87.3	0	3.71655	C06358	HMDB0303905;HMDB0033833	103-26-4;_	55	COC(=O)C=CC1=CC=CC=C1	-	酚酸类及其衍生物	Phenolic acids and derivatives	9264.29
Methyltestosterone	303.233	9.8491	pos	M+H	C20H30O2	76.4	0	2.53491	C07198	HMDB0015655;HMDB0259471	58-18-4;_	54	CC12CCC(=O)C=C1CCC1C2CCC2(C)C1CCC2(C)O	-	-	-	1.28918e+06
Nicotinamide	123.056	1.64288	pos	M+H	C6H6N2O	65.8	0	5.35152	C00153	HMDB0001406;HMDB0303717	98-92-0;_	51.2	NC(=O)C1=CN=CC=C1	-	维生素类	Vitamins	763.983
Nona-2,6-dienal	156.139	13.2674	pos	M+NH4	C9H14O	41.5	0	3.2129	C08499	HMDB0033857;HMDB0302431	557-48-2;_	47	CCC=CCCC=CC=O	-	其他类	Others	171.545
Oleamide	282.28	13.9323	pos	M+H	C18H35NO	95.2	0	2.53564	C19670	HMDB0002117;LMFA08010004	301-02-0;	57.9	CCCCCCCCC=CCCCCCCCC(N)=O	-	脂类	Lipids	29701.1
Picrocrocin	331.176	4.015	pos	M+H	C16H26O7	64.3	0	2.44582	C17055	-;HMDB0005796	138-55-6	50.2	CC1=C(C=O)C(C)(C)CC(OC2OC(CO)C(O)C(O)C2O)C1	-	碳水化合物及其衍生物	Carbohydrates and derivatives	22059.1
Prostaglandin E1	337.238	3.46198	pos	M+H-H2O	C20H34O5	75.9	0	2.38481	C04741	HMDB0001442;HMDB0302206	745-65-3;_	53.7	CCCCCC(O)C=CC1C(O)CC(=O)C1CCCCCCC(=O)O	-	-	-	115393
Purpurin	257.045	6.80007	pos	M+H	C14H8O5	46.1	0	2.57287	C10395	HMDB0256928;LMPK12140007	81-54-9;_;	47.9	O=C1C2=CC=CC=C2C(=O)C2=C1C(O)=CC(O)=C2O	-	醌类	Quinones	19653.5
Retinal	285.222	7.78148	pos	M+H	C20H28O	77.3	0	2.4543	C00376	HMDB0001358;HMDB0244342;LMPR01090002;PW_C001048	116-31-4;_;	53.8	CC(C=CC=C(C)C=CC1=C(C)CCCC1(C)C)=CC=O	-	维生素类	Vitamins	347697
Senkyunolide	193.121	5.61455	pos	M+H	C12H16O2	41.9	0	-7.02441	C17853	-;HMDB0258235	63038-10-8;_	45	CCCCC1OC(=O)C2=C1CCC=C2	-	其他类	Others	18730.9
Sorbose	163.061	0.691583	pos	M+H-H2O	C6H12O6	91.4	0	2.71264	C01452	HMDB0246950;HMDB0303239	3615-39-2;_	57.1	O=C(CO)C(O)C(O)C(O)CO	山梨糖	碳水化合物及其衍生物	Carbohydrates and derivatives	18457.3
Steviol	336.254	13.2023	pos	M+NH4	C20H30O3	63.9	0	1.32364	C20212	-;HMDB0036706;LMPR01040120	471-80-7;	51.6	C=C1CC23CCC4C(C)(C(=O)O)CCCC4(C)C2CCC1(O)C3	甜菊醇	萜类	Terpenoids	182127
Styrene	105.071	10.5447	pos	M+H	C8H8	95.2	0	6.75052	C07083	-;HMDB0034240	100-42-5	55.9	C=CC1=CC=CC=C1	-	其他类	Others	6862.51
Tropine	142.123	13.5122	pos	M+H	C8H15NO	68.6	0	3.00634	C00729;C02066	-;HMDB0259297	120-29-6;_	52	CN1C2CCC1CC(O)C2	-	生物碱及其衍生物	Alkaloids and derivatives	3715.96
Vernolic acid	297.243	12.0907	pos	M+H	C18H32O3	89.3	0	2.71394	C14826	-;HMDB0004702	503-07-1;_	56.3	CCCCCC1OC1CC=CCCCCCCCC(=O)O	-	脂类	Lipids	250777
Vitamin a	269.227	9.41947	pos	M+H-H2O	C20H30O	59	0	2.3343	C00473;C17276;C00899	-;HMDB0000305;HMDB0006216;PW_C000209	68-26-8;11103-57-4;68-26-8;22737-96-8	50.6	CC(C=CC1=C(C)CCCC1(C)C)=CC=CC(C)=CCO	-	维生素类	Vitamins	189812
Glutaric acid	131.034	0.526	neg	M-H	C5H8O4	49.7	0	-5.58247	C00489	HMDB0000661	110-94-1	48.2	O=C(O)CCCC(=O)O	-	有机酸及其衍生物	Organic acids and derivatives	101648
D-glutamine	145.061	0.526	neg	M-H	C5H10N2O3	87.9	0	-4.14138	C00819	HMDB0003423	5959-95-5	55.3	N=C(O)CCC(N)C(=O)O	D-谷氨酰胺	氨基酸及其衍生物	Amino acids and derivatives	3004.81
D-(+)-Galactose	179.056	0.526	neg	M-H	C6H12O6	80.1	0	-1.63617	C00984	HMDB0000143	3646-73-9	55.4	O=CC(O)C(O)C(O)C(O)CO	-	-	-	1.51101e+06
Threonic Acid	135.029	0.5454	neg	M-H	C4H8O5	88.9	0	-5.25158	C01620	HMDB0000943	7306-96-9	56.1	O=C(O)C(O)C(O)CO	-	碳水化合物及其衍生物	Carbohydrates and derivatives	276962
Gulonic acid	177.04	0.5454	neg	M-H2O-H	C6H12O7	73.1	0	-1.47634	C00800	HMDB0003290	526-97-6;20246-53-1	53.5	O=C(O)C(O)C(O)C(O)C(O)CO	-	有机酸及其衍生物	Organic acids and derivatives	152084
Raffinose	539.14	0.5454	neg	M+Cl	C18H32O16	82.8	0	2.80261	C00492	HMDB0003213;PW_C001805	512-69-6	54.8	OCC1OC(OCC2OC(OC3(CO)OC(CO)C(O)C3O)C(O)C(O)C2O)C(O)C(O)C1O	-	碳水化合物及其衍生物	Carbohydrates and derivatives	5845.11
Stachyose	701.193	0.5454	neg	M+Cl	C24H42O21	65.5	0	3.0317	C01613	HMDB0003553;PW_C001923	10094-58-3;470-55-3;470-55-3	48.5	OCC1OC(OCC2OC(OCC3OC(OC4(CO)OC(CO)C(O)C4O)C(O)C(O)C3O)C(O)C(O)C2O)C(O)C(O)C1O	-	碳水化合物及其衍生物	Carbohydrates and derivatives	0
Glyceric acid	105.018	0.565733	neg	M-H	C3H6O4	97.7	0	-8.54713	C00258	HMDB0000139;PW_C000090	473-81-4	57.4	O=C(O)C(O)CO	-	碳水化合物及其衍生物	Carbohydrates and derivatives	73941.2
2-Furoic acid	111.008	0.625233	neg	M-H	C5H4O3	57.9	0	-7.57581	C01546	HMDB0000617	88-14-2	49.1	O=C(O)C1=CC=CO1	-	其他类	Others	4971.65
Itaconic acid	129.019	0.625233	neg	M-H	C5H6O4	66.1	0	-5.83074	C00490	HMDB0002092;LMFA01170063	97-65-4;	51.1	C=C(CC(=O)O)C(=O)O	-	脂类	Lipids	124331
Isocitric acid	173.009	0.625233	neg	M-H2O-H	C6H8O7	77.4	0	-1.85007	C00311	HMDB0000193;PW_C000125	320-77-4	53.5	O=C(O)CC(C(=O)O)C(O)C(=O)O	-	有机酸及其衍生物	Organic acids and derivatives	8412.8
Calystegine B1	174.077	0.625233	neg	M-H	C7H13NO4	36.3	0	-2.22257	-	-	-	45.5	OC1CC2(O)NC1CC(O)C2O	-	生物碱及其衍生物	Alkaloids and derivatives	20973
3-Carboxy-4-methoxy-N-methyl-2-pyridone	182.046	0.643883	neg	M-H	C8H9NO4	66.8	0	-1.4707	C04447	-	-	52.3	COC1=C(C(=O)O)C(=O)N(C)C=C1	-	其他类	Others	18302.2
Xanthine	151.026	0.7699	neg	M-H	C5H4N4O2	81.1	0	-4.11402	C00385	HMDB0000292;PW_C000198	69-89-6	53.9	O=C1NC(=O)C2=C(N=CN2)N1	-	其他类	Others	163277
Citraconic acid	189.04	0.877283	neg	M+Hac-H	C5H6O4	55.3	0	-1.61717	C02226	HMDB0000634;LMFA01170099	498-23-7;	48.4	CC(=CC(=O)O)C(=O)O	-	脂类	Lipids	12659.6
Thymine	125.035	0.984383	neg	M-H	C5H6N2O2	79.8	0	-6.19675	C00178	HMDB0000262;HMDB0010337;HMDB0000262;PW_C000179	65-71-4	53.7	CC1=CNC(=O)NC1=O	-	其他类	Others	35542.9
2,3-dimethylsuccinic acid	145.05	1.13627	neg	M-H	C6H10O4	62.5	0	-4.05968	-	HMDB0245405	-	50.8	CC(C(=O)O)C(C)C(=O)O	-	脂类	Lipids	77590.2
Manninotriose	503.163	1.35315	neg	M-H	C18H32O16	88.8	0	2.68508	C05404	HMDB0060468	13382-86-0	56.5	O=CC(O)C(O)C(O)C(O)COC1OC(COC2OC(CO)C(O)C(O)C2O)C(O)C(O)C1O	-	脂类	Lipids	7075.16
Maltotetraose	665.216	1.37333	neg	M-H	C24H42O21	90.3	0	2.28358	C02052	HMDB0001296	34612-38-9	56.6	OCC1OC(OC2C(CO)OC(OC3C(CO)OC(OC4C(CO)OC(O)C(O)C4O)C(O)C3O)C(O)C2O)C(O)C(O)C1O	-	碳水化合物及其衍生物	Carbohydrates and derivatives	0
Glutamic Acid	146.045	1.39447	neg	M-H	C5H9NO4	70.9	0	-3.99357	C00025	HMDB0000148	56-86-0	52.5	-	-	氨基酸及其衍生物	Amino acids and derivatives	20227.8
Maltose	377.087	1.41558	neg	M+Cl	C12H22O11	94.9	0	2.63705	C00208	HMDB0000163	69-79-4	57.7	OCC1OC(OC2C(CO)OC(O)C(O)C2O)C(O)C(O)C1O	-	碳水化合物及其衍生物	Carbohydrates and derivatives	16841.3
Hexuronic acid	193.035	1.4368	neg	M-H	C6H10O7	36.3	0	-0.956438	-	-	-	46.4	O=C(O)C1OC(O)C(O)C(O)C1O	己糖醛酸	碳水化合物及其衍生物	Carbohydrates and derivatives	260548
3,4-Dihydroxyphenylacetic acid	167.035	1.83308	neg	M-H	C8H8O4	74.3	0	-1.85136	C01161	HMDB0001336	102-32-9	53.3	O=C(O)CC1=CC(O)=C(O)C=C1	-	其他类	Others	19153.9
2,3-Dihydroxybenzoic acid	153.019	2.01278	neg	M-H	C7H6O4	96.8	0	-3.24	C00196	HMDB0000397	303-38-8	58	O=C(O)C1=C(O)C(O)=CC=C1	-	酚酸类及其衍生物	Phenolic acids and derivatives	107176
2-acetylpyrrole	108.045	2.12397	neg	M-H	C6H7NO	36.6	0	-7.87257	-	HMDB0035882	1072-83-9	44.7	CC(=O)C1=CC=CN1	-	其他类	Others	6734.41
3-methylglutaric acid	145.05	2.30453	neg	M-H	C6H10O4	81.6	0	-3.64798	-	HMDB0000752	626-51-7	54.7	CC(CC(=O)O)CC(=O)O	-	脂类	Lipids	29544
2-Methyl-3-Hydroxybutyric Acid	117.055	2.32597	neg	M-H	C5H10O3	46.5	0	-6.69467	-	HMDB0000354;LMFA01050391	473-86-9;	47.6	CC(O)C(C)C(=O)O	-	-	-	212456
Terephthalic acid	165.019	2.48203	neg	M-H	C8H6O4	72.6	0	-2.5723	C06337	HMDB0002428	100-21-0	53.2	O=C(O)C1=CC=C(C(=O)O)C=C1	-	酚酸类及其衍生物	Phenolic acids and derivatives	119701
4-Phenolsulfonic acid	172.991	2.63998	neg	M-H	C6H6O4S	70.7	0	-1.63228	-	-	-	51.4	O=S(=O)(O)C1=CC=C(O)C=C1	-	-	-	909.733
Ethyl pyruvate	115.039	2.84075	neg	M-H	C5H8O3	45.4	0	-7.17871	-	HMDB0031643	617-35-6	47	CCOC(=O)C(C)=O	-	有机酸及其衍生物	Organic acids and derivatives	119324
Pyridoxal	166.051	2.93007	neg	M-H	C8H9NO3	56.1	0	-2.11865	C00250	HMDB0001545;PW_C001188	66-72-8	49.4	CC1=NC=C(CO)C(C=O)=C1O	-	其他类	Others	4751.76
Coniferin	341.125	3.33242	neg	M-H	C16H22O8	54.9	0	2.67859	C00761	HMDB0013682	531-29-3;124151-33-3	49.5	COC1=C(OC2OC(CO)C(O)C(O)C2O)C=CC(C=CCO)=C1	-	萜类	Terpenoids	40391.6
2-Hydroxycaproic acid	131.071	3.48698	neg	M-H	C6H12O3	74.3	0	-5.37129	-	HMDB0001624	6064-63-7	53.3	CCCCC(O)C(=O)O	-	脂类	Lipids	134400
Trans-2-Octenal	125.096	3.57755	neg	M-H	C8H14O	87.3	0	-7.08613	C21138	-	-	55.2	CCCCCC=CC=O	-	其他类	Others	349.629
2,6-dihydroxybenzoic acid	153.019	3.57755	neg	M-H	C7H6O4	93.9	0	-3.33126	-	HMDB0013676	303-07-1	57.4	O=C(O)C1=C(O)C=CC=C1O	-	酚酸类及其衍生物	Phenolic acids and derivatives	36317.3
Ethyl p-Coumarate	237.077	3.60018	neg	M+FA-H	C11H12O3	77.8	0	-1.12356	-	-	-	54.3	-	-	-	-	1246.65
Piceol	135.044	3.62268	neg	M-H	C8H8O2	85.5	0	-5.14332	-	-	-	55.5	CC(=O)C1=CC=C(O)C=C1	-	其他类	Others	45853.1
Piperonal	209.046	3.64568	neg	M+Hac-H	C8H6O3	54	0	-0.0771215	C10812	HMDB0032612	120-57-0	50.4	O=CC1=CC2=C(C=C1)OCO2	-	其他类	Others	19874.4
Cantharidic acid	213.077	3.71388	neg	M-H	C10H14O5	76.7	0	0.451835	-	-	-	54.7	CC1(C(=O)O)C2CCC(O2)C1(C)C(=O)O	-	有机酸及其衍生物	Organic acids and derivatives	88711
L-(-)-3-Phenyllactic acid	165.055	3.87137	neg	M-H	C9H10O3	89.6	0	-2.44388	C05607	HMDB0000563	7326-19-4	56.8	O=C(O)C(O)CC1=CC=CC=C1	L-（-）-3-苯基乳酸	酚酸类及其衍生物	Phenolic acids and derivatives	79600
Indole-3-acetic acid	174.056	3.91702	neg	M-H	C10H9NO2	47.1	0	-1.68365	C00954	HMDB0000197	87-51-4	46.8	O=C(O)CC1=CNC2=CC=CC=C12	-	吲哚及其衍生物	Indoles and derivatives	12836.1
Heptanoic acid	129.091	4.00842	neg	M-H	C7H14O2	72	0	-5.93082	C17714	HMDB0000666;LMFA01010007	111-14-8;	51.5	CCCCCCC(=O)O	-	脂类	Lipids	3948.48
Isophthalic acid	165.019	4.03105	neg	M-H	C8H6O4	35.8	0	-2.42796	C22203	-	121-91-5	45.7	O=C(O)C1=CC=CC(C(=O)O)=C1	-	酚酸类及其衍生物	Phenolic acids and derivatives	34445.5
Indole-3-acetaldehyde	204.067	4.12228	neg	M+FA-H	C10H9NO	61.5	0	0.0726926	C00637	HMDB0001190	2591-98-2	52	O=CCC1=CNC2=CC=CC=C12	-	吲哚及其衍生物	Indoles and derivatives	7952.54
Cedrusin	345.135	4.12228	neg	M-H	C19H22O6	81.7	0	1.89423	-	-	-	53.7	-	-	黄酮类	Flavonoids	26827.2
8-Epideoxyloganic acid	359.136	4.1449	neg	M-H	C16H24O9	65.4	0	2.85227	C11649	-	-	51.1	CC1CCC2C(C(=O)O)=COC(OC3OC(CO)C(O)C(O)C3O)C12	-	萜类	Terpenoids	81593.4
Indole-3-carboxylic acid	160.04	4.28253	neg	M-H	C9H7NO2	78.7	0	-2.72864	C19837	HMDB0003320	771-50-6	53.1	O=C(O)C1=CNC2=CC=CC=C12	-	吲哚及其衍生物	Indoles and derivatives	6963.56
3-Methoxytyramine-betaxanthin	359.126	4.51153	neg	M-H	C18H20N2O6	86.6	0	3.20896	C17754	-	-	55.6	COC1=C(O)C=CC(CCN=CC=C2C=C(C(=O)O)NC(C(=O)O)C2)=C1	-	其他类	Others	10018.4
Eriodictyol chalcone	287.057	4.53458	neg	M-H	C15H12O6	85.8	0	2.89284	C15525	-	-	54.5	O=C(C=CC1=CC(O)=C(O)C=C1)C1=C(O)C=C(O)C=C1O	-	黄酮类	Flavonoids	28415.7
Caprylic acid	125.096	4.60277	neg	M-H2O-H	C8H16O2	48.8	0	-5.38688	C06423	HMDB0000482;LMFA01010008;PW_C000366	124-07-2;74-81-7;124-07-2;	48	CCCCCCCC(=O)O	-	脂类	Lipids	11522.8
Nonanedioic acid	187.097	4.60277	neg	M-H	C9H16O4	87.7	0	-1.04883	C08261	HMDB0000784;LMFA01170054	123-99-9;	57	O=C(O)CCCCCCCC(=O)O	-	脂类	Lipids	738805
4-Hydroxycinnamyl aldehyde	147.044	4.62555	neg	M-H	C9H8O2	57	0	-4.42943	C05608	HMDB0040986	2538-87-6	49.5	O=CC=CC1=CC=C(O)C=C1	-	其他类	Others	8522.08
2,4,5,6-Tetrahydroxyphenanthrene	241.051	4.62555	neg	M-H	C14H10O4	46.8	0	0.996783	-	HMDB0032866	68570-34-3	48.7	OC1=CC(O)=C2C(=C1)C=CC1=C2C(O)=C(O)C=C1	-	其他类	Others	12592.6
3-Hydroxybenzoic Acid	137.024	4.71693	neg	M-H	C7H6O3	91.1	0	-4.70366	C00587	HMDB0002466	1999/6/9;99-06-9	56.4	O=C(O)C1=CC(O)=CC=C1	-	酚酸类及其衍生物	Phenolic acids and derivatives	47707
Kankanoside A	345.156	4.75913	neg	M-H	C16H26O8	35.9	0	2.7878	-	-	-	45.2	CC1=COC(OC2OC(CO)C(O)C(O)C2O)C2C1CCC2(C)O	-	萜类	Terpenoids	27954
Methylophiopogonanone B	327.125	5.06857	neg	M-H	C19H20O5	49	0	2.79048	-	-	-	48.3	COC1=CC=C(CC2COC3=C(C)C(O)=C(C)C(O)=C3C2=O)C=C1	-	黄酮类	Flavonoids	63021.4
Nonanoic acid	203.129	5.16012	neg	M+FA-H	C9H18O2	38.5	0	-0.360276	C01601	HMDB0000847;LMFA01010009	112-05-0;	46.8	CCCCCCCCC(=O)O	-	脂类	Lipids	9379.22
Loureirin A	331.117	5.44685	neg	M+FA-H	C17H18O4	52.7	0	-5.38947	-	HMDB0254174;LMPK12120602	_;	48.3	COC1=CC(OC)=C(CCC(=O)C2=CC=C(O)C=C2)C=C1	-	黄酮类	Flavonoids	8826.15
Cis-3-hexen-1-ol	145.086	5.46618	neg	M+FA-H	C6H12O	60.2	0	-6.34642	C08492	HMDB0030003	928-96-1	49.9	CCC=CCCO	-	脂类	Lipids	4944.62
Spiculisporic acid	327.182	5.53497	neg	M-H	C17H28O6	44.9	0	2.61599	-	-	-	47.4	CCCCCCCCCCC(C(=O)O)C1(C(=O)O)CCC(=O)O1	-	-	-	19578.2
Sebacic acid	201.113	5.58797	neg	M-H	C10H18O4	91.4	0	-0.235102	C08277	HMDB0000792;LMFA01170006	111-20-6;	57.8	O=C(O)CCCCCCCCC(=O)O	-	脂类	Lipids	114899
17-Hydroxyisolathyrol	395.208	5.91727	neg	M+FA-H	C20H30O5	78.2	0	2.47091	-	-	-	53.4	CC1=CC2C(CC=C(CO)C(O)C3C(O)C(C)CC3(O)C1=O)C2(C)C	-	-	-	84243.7
Tuberonic acid	225.113	5.99692	neg	M-H	C12H18O4	92	0	0.973043	-	HMDB0303749;LMFA02020007	_;	56.8	O=C(O)CC1CCC(=O)C1CC=CCCO	-	脂类	Lipids	18973.1
(+/-)-Naringenin	271.062	6.36927	neg	M-H	C15H12O5	84.6	0	2.65022	-	-	-	55.5	O=C1CC(C2=CC=C(O)C=C2)OC2=CC(O)=CC(O)=C12	（+/-）-柚皮素	类黄酮	Flavonoids	32908.9
Sedanonic acid	209.118	6.43235	neg	M-H	C12H18O3	81.9	0	-0.356668	-	HMDB0032871	6697-07-0	55.5	CCCCC(=O)C1CCCC=C1C(=O)O	-	有机酸及其衍生物	Organic acids and derivatives	20080.1
Piperonylic acid	225.04	6.48347	neg	M+Hac-H	C8H6O4	71.1	0	-0.275724	-	HMDB0032613	94-53-1	53.7	O=C(O)C1=CC2=C(C=C1)OCO2	-	其他类	Others	7192.1
Aleuritic acid	303.219	6.68898	neg	M-H	C16H32O5	87.6	0	2.73619	-	LMFA01050101	0	55.9	O=C(O)CCCCCCCC(O)C(O)CCCCCCO	-	-	-	19464.6
Undecanedioic acid	215.129	6.89968	neg	M-H	C11H20O4	98.4	0	0.351893	-	HMDB0000888;LMFA01170007	1852-04-6;	59.2	O=C(O)CCCCCCCCCC(=O)O	-	脂类	Lipids	208578
Senkyunolide G	207.103	7.41925	neg	M-H	C12H16O3	82.4	0	-0.209364	-	-	-	56	-	-	其他类	Others	71679.8
Dibutyl phthalate	277.145	7.5648	neg	M-H	C16H22O4	70.5	0	2.54459	C14214	HMDB0033244	84-74-2	52.8	CCCCOC(=O)C1=CC=CC=C1C(=O)OCCCC	-	酚酸类及其衍生物	Phenolic acids and derivatives	7518.24
Brefeldin A	279.161	8.13007	neg	M-H	C16H24O4	45.2	0	2.37935	-	-	-	46.3	CC1CCCC=CC2CC(O)CC2C(O)C=CC(=O)O1	-	其他类	Others	7922.18
Quinalizarin	271.026	8.19378	neg	M-H	C14H8O6	79.6	0	2.56112	-	HMDB0257032	-	54.5	O=C1C2=C(C(=O)C3=C(O)C=CC(O)=C13)C(O)=C(O)C=C2	-	醌类	Quinones	36465.6
9,12,13-Todea	329.234	8.23257	neg	M-H	C18H34O5	92.1	0	2.71311	-	HMDB0038555	97134-11-7	57.2	CCCCCC(O)C(O)C=CC(O)CCCCCCCC(=O)O	-	脂质	Lipids	7.16405e+06
Epicatechin	289.07	8.35607	neg	M-H	C15H14O6	40.4	0	-6.17932	C09727	HMDB0001871;LMPK12020003	490-46-0;	45.4	OC1=CC(O)=C2CC(O)C(C3=CC(O)=C(O)C=C3)OC2=C1	-	黄酮类	Flavonoids	392.175
Vanillylacetone	193.087	9.02598	neg	M-H	C11H14O3	51.1	0	-0.80261	C17497	HMDB0032590	122-48-5	48.9	COC1=C(O)C=CC(CCC(C)=O)=C1	姜酮	其他类	Others	4883.13
Fisetin	285.041	9.42878	neg	M-H	C15H10O6	35.9	0	2.43394	C10041	-;LMPK12111566	528-48-3;	45.7	O=C1C(O)=C(C2=CC(O)=C(O)C=C2)OC2=C1C=CC(O)=C2	-	黄酮类	Flavonoids	13483.7
2,6-di-tert-butylphenol	251.166	10.0114	neg	M+FA-H	C14H22O	37.5	0	2.11696	-	-	-	46.3	CC(C)(C)C1=C(O)C(C(C)(C)C)=CC=C1	-	-	-	16482.9
Moracin N	309.114	10.4308	neg	M-H	C19H18O4	35.2	0	2.60674	-	HMDB0041298	135248-05-4	44.9	CC(C)=CCC1=C(O)C=C2OC(C3=CC(O)=CC(O)=C3)=CC2=C1	-	黄酮类	Flavonoids	9419.16
(-)-Kobusone	221.155	10.6504	neg	M-H	C14H22O2	65.3	0	-0.254872	-	HMDB0036790	24173-71-5	52.3	CC1(C)CC2C(=O)CCC3OC3(C)CCC21	-	其他类	Others	2677.89
3,7-dimethyloct-6-enal	213.15	11.127	neg	M+Hac-H	C10H18O	65.2	0	0.0671201	C17384	HMDB0035841	106-23-0	52.9	-	-	-	-	25432.9
Epoxylathyrol	385.179	11.3274	neg	M+Cl	C20H30O5	89.9	0	2.19142	-	-	-	54.4	-	-	萜类	Terpenoids	4694.46
Fenoksan	277.182	11.8498	neg	M-H	C17H26O3	80.4	0	2.15437	-	-	-	54.7	CC(C)(C)C1=CC(CCC(=O)O)=CC(C(C)(C)C)=C1O	-	酚酸类及其衍生物	Phenolic acids and derivatives	25242.4
Carnosol	329.177	12.0982	neg	M-H	C20H26O4	77	0	2.90194	C09069	HMDB0002121	5957-80-2	53.5	CC(C)C1=C(O)C(O)=C2C(=C1)C1CC3C(C)(C)CCCC23C(=O)O1	-	萜类	Terpenoids	15883
(+/-)-8-gingerol	357.184	12.1213	neg	M+Cl	C19H30O4	94.3	0	1.65887	-	-	-	54.3	CCCCCCCC(O)CC(=O)CCC1=CC(OC)=C(O)C=C1	-	其他类	Others	12124.7
Chenodeoxycholic acid	437.292	12.3551	neg	M+FA-H	C24H40O4	98.1	0	2.89473	C02528	HMDB0000518;LMST04010032;PW_C000397	474-25-9;	58.1	CC(CCC(=O)O)C1CCC2C3C(O)CC4CC(O)CCC4(C)C3CCC12C	-	甾体及其衍生物	Steroids and steroid derivatives	236.311
Wilforic acid B	455.318	12.5729	neg	M-H	C29H44O4	74.1	0	2.76972	-	-	-	52.7	CC1=C2CCC3C(C)(CCC4(C)C5CC(C)(C(=O)O)CCC5(C)CCC34C)C2CC(O)C1=O	-	其他类	Others	617.03
6-paradol	313.159	12.8117	neg	M+Cl	C17H26O3	46.4	0	5.09421	C10482	HMDB0030801	27113-22-0	45.3	CCCCCCCC(=O)CCC1=CC(OC)=C(O)C=C1	-	其他类	Others	7854.52
Octadec-9-ene-1,18-dioic-acid	311.224	12.9018	neg	M-H	C18H32O4	97.7	0	2.90708	C19618	-	-	57.7	O=C(O)CCCCCCCC=CCCCCCCCC(=O)O	-	脂质	Lipids	16319.5
9(s)-hode	295.229	12.9905	neg	M-H	C18H32O3	96.2	0	2.39969	C14767	HMDB0004670	73543-67-6	58	CCCCCC=CC=CC(O)CCCCCCCC(=O)O	-	脂类	Lipids	127071
Prostaglandin A1	317.213	13.3513	neg	M-H2O-H	C20H32O4	90.7	0	2.41557	C04685	HMDB0002656	14152-28-4	56.7	CCCCCC(O)C=CC1C=CC(=O)C1CCCCCCC(=O)O	-	脂类	Lipids	164884
Docosahexaenoic acid	327.234	13.8046	neg	M-H	C22H32O2	94	0	2.80224	C06429	HMDB0002183;PW_C001472	-;6217-54-5	57.3	CCC=CCC=CCC=CCC=CCC=CCC=CCCC(=O)O	-	脂类	Lipids	4.79042
Ricinoleic acid	297.244	13.8857	neg	M-H	C18H34O3	86	0	2.39116	C08365	HMDB0034297;LMFA02000184	141-22-0;	55.6	CCCCCCC(O)CC=CCCCCCCCC(=O)O	-	脂类	Lipids	1448.75
Arachidonic acid	303.234	13.8964	neg	M-H	C20H32O2	85.6	0	2.64536	C00219	HMDB0001043;LMFA01030001;PW_C000821	506-32-1;	55.8	CCCCCC=CCC=CCC=CCC=CCCCC(=O)O	-	脂类	Lipids	1155.1
Chemanox 22	367.265	13.974	neg	M-H	C25H36O2	92.8	0	1.93069	-	-	-	57.3	CCC1=CC(CC2=C(O)C(C(C)(C)C)=CC(CC)=C2)=C(O)C(C(C)(C)C)=C1	-	其他类	Others	17749.1
Linoelaidic acid	279.234	13.974	neg	M-H	C18H32O2	64.8	0	2.4257	-	HMDB0006270;LMFA01030123	506-21-8;	51.5	CCCCCC=CCC=CCCCCCCCC(=O)O	反亚油酸	脂质	Lipids	6141.62
2-hydroxyhexadecanoic acid	271.229	13.8295	neg	M-H	C16H32O3	98.7	0	2.67534	-	HMDB0031057	16452-52-1	58.5	CCCCCCCCCCCCCCC(O)C(=O)O	-	脂类	Lipids	17464.8
Eicosapentaenoic acid	301.218	13.1608	neg	M-H	C20H30O2	91.2	0	2.62953	C06428	HMDB0001999;PW_C001337	10417-94-4	56.7	CCC=CCC=CCC=CCC=CCC=CCCCC(=O)O	-	脂类	Lipids	1732.71
Buprenorphine	526.316	12.9018	neg	M+Hac-H	C29H41NO4	93.8	0	-2.31136	C08007	HMDB0015057;PW_C009368	52485-79-7	54.4	COC12CCC3(CC1C(C)(O)C(C)(C)C)C1CC4=CC=C(O)C5=C4C3(CCN1CC1CC1)C2O5	-	其他类	Others	2436.04
8-Shogaol	339.174	12.8683	neg	M+Cl	C19H28O3	97.3	0	2.15387	-	HMDB0031464	-	54.9	CCCCCCCC=CC(=O)CCC1=CC(OC)=C(O)C=C1	-	其他类	Others	5732.34
2-(2-ethylhexoxycarbonyl)benzoic acid	277.145	12.7816	neg	M-H	C16H22O4	77	0	2.4228	-	-	-	53.9	CCCCC(CC)COC(=O)C1=CC=CC=C1C(=O)O	-	酚酸类及其衍生物	Phenolic acids and derivatives	4727.4
17-Hydroxylinolenic acid	293.213	12.6667	neg	M-H	C18H30O3	75.2	0	2.94012	C16346	HMDB0011108	-;_	53.5	CC(O)C=CCC=CCC=CCCCCCCCC(=O)O	-	脂类	Lipids	120726
(3R)-3-hydroxydodecanoic acid	215.165	12.6082	neg	M-H	C12H24O3	89.5	0	-0.0253436	-	HMDB0010728	-	57.1	-	-	-	-	1854.96
4-tert-octylphenol	251.166	11.8498	neg	M+FA-H	C14H22O	68.6	0	1.98483	C14205	HMDB0013825	140-66-9	51.7	CC(C)(C)CC(C)(C)C1=CC=C(O)C=C1	-	-	-	7034.92
5-O-Methylembelin	307.192	11.4552	neg	M-H	C18H28O4	65.3	0	2.53466	C10373	HMDB0040867;LMPK15050007	56005-10-8;	51.7	CCCCCCCCCCCC1=C(O)C(=O)C=C(OC)C1=O	2-羟基-5-甲氧基-3-十一烷基[1,4]苯醌	醌类	Quinones	146662
2,4-ditert-butylphenol	251.166	10.8281	neg	M+FA-H	C14H22O	42.5	0	1.83272	-	-	-	47.4	CC(C)(C)C1=CC=C(O)C(C(C)(C)C)=C1	-	其他类	Others	28372.6
Cryptomeridiol	285.208	10.7479	neg	M+FA-H	C15H28O2	36.6	0	2.85591	C17676	-	4666-84-6	45.9	CC(C)(O)C1CCC2(C)CCCC(C)(O)C2C1	-	萜类	Terpenoids	31011.3
Cholic acid	407.281	10.4538	neg	M-H	C24H40O5	95.6	0	2.59856	C00695	HMDB0000619;LMST04010001;PW_C000480	81-25-4;	57.6	CC(CCC(=O)O)C1CCC2C3C(O)CC4CC(O)CCC4(C)C3CC(O)C12C	-	甾体及其衍生物	Steroids and steroid derivatives	18.2104
Diosmetin	299.057	10.1661	neg	M-H	C16H12O6	60.6	0	2.39361	C10038	HMDB0029676;LMPK12110824	520-34-3;	50.8	COC1=C(O)C=C(C2=CC(=O)C3=C(O)C=C(O)C=C3O2)C=C1	-	黄酮类	Flavonoids	59410.9
Corchorifatty acid F	327.219	9.38097	neg	M-H	C18H32O5	94	0	2.47937	-	HMDB0035919	95341-44-9	57.6	CCC=CCC(O)C(O)C=CC(O)CCCCCCCC(=O)O	-	脂类	Lipids	1.55007e+06
12-ketochenodeoxycholic acid	451.271	9.2199	neg	M+FA-H	C24H38O5	94.9	0	3.30668	-	HMDB0000400	2458-08-4	57.3	CC(CCC(=O)O)C1CCC2C3C(O)CC4CC(O)CCC4(C)C3CC(=O)C12C	-	-	-	6268.01
Annuionone E	225.15	8.90513	neg	M-H	C13H22O3	84.4	0	0.634228	-	-	-	56	CC(O)CCC1C2(C)COC1(C)CC(=O)C2	-	其他类	Others	29525.8
Isorosmanol	345.172	8.82697	neg	M-H	C20H26O5	58.7	0	2.45777	-	HMDB0036661	93780-80-4	50.2	CC(C)C1=C(O)C(O)=C2C(=C1)C1OC(=O)C23CCCC(C)(C)C3C1O	-	萜类	Terpenoids	300454
Monobutyl phthalate	221.082	8.35607	neg	M-H	C12H14O4	86.9	0	0.66202	-	HMDB0013247	131-70-4	56.5	CCCCOC(=O)C1=CC=CC=C1C(=O)O	-	-	-	18685.8
9-Hydroxynonanoic acid	173.118	7.7728	neg	M-H	C9H18O3	85.6	0	-2.2933	-	-	-	56	-	-	有机酸及其衍生物	Organic acids and derivatives	12294.4
Traumatic acid	227.129	7.64123	neg	M-H	C12H20O4	98.7	0	0.921213	C16308	HMDB0000933;LMFA01170002	6402-36-4;	58.8	O=C(O)C=CCCCCCCCCC(=O)O	-	脂类	Lipids	61768.7
3-(4-Methoxyphenyl)propanoic acid	179.071	7.2609	neg	M-H	C10H12O3	39.1	0	-1.97912	-	-	-	46.3	COC1=CC=C(CCC(=O)O)C=C1	-	-	-	11911.7
Isoeugenol	163.076	7.20383	neg	M-H	C10H12O2	50.3	0	-3.11173	C10469	HMDB0005802	97-54-1;5932-68-3	48.3	CC=CC1=CC(OC)=C(O)C=C1	-	其他类	Others	8279.89
4-carvomenthenol	213.15	7.1644	neg	M+Hac-H	C10H18O	46.7	0	-0.178079	C17073	HMDB0035833	562-74-3	48.7	CC1=CCC(O)(C(C)C)CC1	-	萜类	Terpenoids	4363.73
PGE2	351.219	7.08248	neg	M-H	C20H32O5	59.3	0	2.40392	C00584	HMDB0001220;LMFA03010003	363-24-6;	49.1	CCCCCC(O)C=CC1C(O)CC(=O)C1CC=CCCCC(=O)O	-	脂类	Lipids	80552.7
4-Allyl-2,6-dimethoxyphenol	193.087	6.97952	neg	M-H	C11H14O3	37.8	0	-1.05225	-	HMDB0041194	6627-88-9	46.8	-	-	-	-	39582.6
Etiocholanolone	335.224	6.19208	neg	M+FA-H	C19H30O2	38.8	0	3.29305	C04373	HMDB0000490;PW_C000372	53-42-9	46.5	CC12CCC3C(CCC4CC(O)CCC43C)C1CCC2=O	-	甾体及其衍生物	Steroids and steroid derivatives	588237
Ethyl caffeate	207.066	5.98098	neg	M-H	C11H12O4	77.1	0	-0.417058	-	HMDB0301712	102-37-4	54.6	CCOC(=O)C=CC1=CC(O)=C(O)C=C1	-	酚酸类及其衍生物	Phenolic acids and derivatives	11381.3
Eriodictyol	287.057	5.63747	neg	M-H	C15H12O6	40.2	0	2.75956	C05631	HMDB0005810;LMPK12140002	552-58-9;	46.5	O=C1CC(C2=CC(O)=C(O)C=C2)OC2=CC(O)=CC(O)=C12	-	黄酮类	Flavonoids	13984.1
(2R)-5,7-dihydroxy-2-(4-hydroxyphenyl)-6-methoxy-2,3-dihydrochromen-4-one	301.073	5.6073	neg	M-H	C16H14O6	57.5	0	2.66951	-	-	-	50.1	-	-	-	-	132803
4-hydroxyphenylacetic acid	151.04	5.42398	neg	M-H	C8H8O3	91.2	0	-3.68542	C00642	HMDB0000020	156-38-7	56.3	O=C(O)CC1=CC=C(O)C=C1	-	其他类	Others	23008.2
Longikaurin A	393.193	5.1425	neg	M+FA-H	C20H28O5	46.3	0	3.24573	-	-	-	47.2	C=C1C(=O)C23C(O)C1CCC2C12CCCC(C)(C)C1C(O)C3(O)OC2	-	萜类	Terpenoids	52352.2
Alternariol monomethyl ether	271.062	5.06857	neg	M-H	C15H12O5	71.6	0	2.88254	-	-	-	52.8	COC1=CC(O)=C2C(=O)OC3=CC(O)=CC(C)=C3C2=C1	交链孢酚单甲醚	香豆素类及其衍生物	Coumarins and derivatives	12469.2
Epomediol	185.118	4.94198	neg	M-H	C10H18O3	48.3	0	-1.37317	C17620	HMDB0041376	56084-15-2;38223-98-2	48.8	CC1(C)OC2(C)C(O)CC1CC2O	-	其他类	Others	67965.8
Dihydroartemisinin	283.156	4.80493	neg	M-H	C15H24O5	51.1	0	2.70357	-	HMDB0242686	-	48.8	CC1CCC2C(C)C(O)OC3OC4(C)CCC1C32OO4	-	萜类	Terpenoids	51262.9
Sinapoyl aldehyde	207.066	4.62555	neg	M-H	C11H12O4	81.6	0	0.24693	C05610	-	4206-58-0	55.5	COC1=CC(C=CC=O)=CC(OC)=C1O	芥子醛	其他类	Others	9259.7
6-hydroxynicotinic acid	138.019	4.62555	neg	M-H	C6H5NO3	35.1	0	-4.62468	C01020	HMDB0002658	5006-66-6	44.7	O=C(O)C1=CNC(=O)C=C1	-	其他类	Others	20433
Jioglutin E	231.124	4.44287	neg	M-H	C11H20O5	70.8	0	0.905733	-	-	-	53.2	COC1CC2C(O)CC(C)(O)C2C(OC)O1	-	萜类	Terpenoids	20716.8
Diacetone Alcohol	115.076	4.42007	neg	M-H	C6H12O2	46.9	0	-6.80244	-	HMDB0031511	123-42-2	41.3	CC(=O)CC(C)(C)O	双丙酮醇	其他类	Others	430.463
Andrographiside	511.256	4.16782	neg	M-H	C26H40O10	37.2	0	2.59879	-	-	-	45.3	C=C1CCC2C(C)(COC3OC(CO)C(O)C(O)C3O)C(O)CCC2(C)C1CC=C1C(=O)OCC1O	-	碳水化合物及其衍生物	Carbohydrates and derivatives	54099.6
2-Chromanone	147.045	4.16782	neg	M-H	C9H8O2	35	0	-4.21972	-	-	-	45.2	O=C1CCC2=CC=CC=C2O1	2 -色满酮	香豆素类及其衍生物	Coumarins and derivatives	1507.53
Suberic acid	173.082	3.98562	neg	M-H	C8H14O4	74.2	0	-1.8626	C08278	HMDB0000893;LMFA01170001	505-48-6;	54	O=C(O)CCCCCCC(=O)O	-	脂类	Lipids	212278
Ferulic acid	193.051	3.93997	neg	M-H	C10H10O4	94.9	0	-0.433033	C01494	HMDB0000954	537-98-4	58.2	COC1=C(O)C=CC(C=CC(=O)O)=C1	-	其他类	Others	21161.2
Cis-Cinnamic acid	147.045	3.87137	neg	M-H	C9H8O2	44.1	0	-4.17039	C10438	HMDB0000567	102-94-3	47	O=C(O)C=CC1=CC=CC=C1	-	酚酸类及其衍生物	Phenolic acids and derivatives	6832.36
Cleroindicin B	217.108	3.8043	neg	M+Hac-H	C8H14O3	41.8	0	0.431624	-	-	-	47.9	O=C1CCC(O)(CCO)CC1	-	其他类	Others	93194
Ketoleucine	189.077	3.73667	neg	M+Hac-H	C6H10O3	69.3	0	-1.96032	C00233	HMDB0000695;PW_C000547	816-66-0	53.1	CC(C)CC(=O)C(=O)O	亮氨酸酮	有机酸及其衍生物	Organic acids and derivatives	477860
2-Hydroxyquinoline	190.051	3.62268	neg	M+FA-H	C9H7NO	52	0	-0.882158	C06338	-	70254-42-1	49.9	O=C1C=CC2=CC=CC=C2N1	-	-	-	3939.53
Vanillin	151.04	3.62268	neg	M-H	C8H8O3	86.8	0	-3.69063	C00755	HMDB0012308	121-33-5	55.7	COC1=C(O)C=CC(C=O)=C1	-	其他类	Others	30711.8
4-Hydroxystyrene	119.049	3.62268	neg	M-H	C8H8O	68.4	0	-6.68135	C05627	HMDB0004072	2628-17-3	51.5	C=CC1=CC=C(O)C=C1	4 -羟基苯乙烯	其他类	Others	1274.76
Propylparaben	239.093	3.60018	neg	M+Hac-H	C10H12O3	53.5	0	1.7133	-	HMDB0032574	94-13-3	49.9	CCCOC(=O)C1=CC=C(O)C=C1	-	酚酸类及其衍生物	Phenolic acids and derivatives	15079.7
Rehmaionoside C	433.209	3.53197	neg	M+FA-H	C19H32O8	52.7	0	3.3059	C17452	-	-	48.8	CC(=O)C=CC1(O)C(C)(C)CCCC1(C)OC1OC(CO)C(O)C(O)C1O	-	萜类	Terpenoids	36456.1
Hexyl acetate	189.113	3.39825	neg	M+FA-H	C8H16O2	41.4	0	-1.39097	-	HMDB0029980;LMFA07010184	142-92-7;	47.5	CCCCCCOC(C)=O	-	有机酸及其衍生物	Organic acids and derivatives	26736.5
3-phenylpropionic acid	209.082	3.3545	neg	M+Hac-H	C9H10O2	55	0	-0.200421	C05629	HMDB0000764	501-52-0	50.3	O=C(O)CCC1=CC=CC=C1	β-苯丙酸	酚酸类及其衍生物	Phenolic acids and derivatives	15434.6
Piscidic acid	255.052	3.26543	neg	M-H	C11H12O7	68	0	1.8601	-	HMDB0030809	35388-57-9	51.9	O=C(O)C(O)C(O)(CC1=CC=C(O)C=C1)C(=O)O	-	酚酸类及其衍生物	Phenolic acids and derivatives	7740.83
Jioglutin C	231.088	3.22078	neg	M-H	C10H16O6	43.6	0	0.476385	-	-	-	47.7	COC1CC2C(O)C(O)C3(O)COC(O1)C23	-	萜类	Terpenoids	28053.1
Rosiridin	377.183	3.13045	neg	M+FA-H	C16H28O7	62	0	2.90644	-	-	-	51.1	CC(C)=CCC(O)C(C)=CCOC1OC(CO)C(O)C(O)C1O	-	萜类	Terpenoids	266170
Aspirin	179.035	3.08663	neg	M-H	C9H8O4	45.3	0	-1.17624	C01405	HMDB0001879;PW_C001251	50-78-2	48.5	CC(=O)OC1=CC=CC=C1C(=O)O	-	酚酸类及其衍生物	Phenolic acids and derivatives	339765
Pimelic acid	159.066	3.06397	neg	M-H	C7H12O4	77.4	0	-2.8385	C02656	HMDB0000857;LMFA01170051	111-16-0;	54.2	O=C(O)CCCCCC(=O)O	-	脂类	Lipids	19537.3
Esculetin	177.019	2.9972	neg	M-H	C9H6O4	52.5	0	-1.87056	C09263	HMDB0030819	305-01-1	49.3	O=C1C=CC2=CC(O)=C(O)C=C2O1	-	香豆素类及其衍生物	Coumarins and derivatives	2978.58
Isovanillic acid	167.035	2.93007	neg	M-H	C8H8O4	94.9	0	-1.40576	-	HMDB0060003	-	57.8	COC1=C(O)C=C(C(=O)O)C=C1	-	酚酸类及其衍生物	Phenolic acids and derivatives	65600.4
Glutamylphenylalanine	293.115	2.86278	neg	M-H	C14H18N2O5	87	0	3.52459	-	HMDB0029156	20556-22-3	55.4	NC(CCC(O)=NC(CC1=CC=CC=C1)C(=O)O)C(=O)O	-	氨基酸及其衍生物	Amino acids and derivatives	622.788
2-isopropylmalic acid	175.061	2.84075	neg	M-H	C7H12O5	97.2	0	-2.12442	C02504	HMDB0000402	-;49601-06-1	58.8	CC(C)C(O)(CC(=O)O)C(=O)O	-	脂类	Lipids	9.26807e+06
4-Methyl-6,7-dihydroxycoumarin	251.056	2.77467	neg	M+Hac-H	C10H8O4	74.8	0	1.54244	-	-	-	54.1	CC1=CC(=O)OC2=CC(O)=C(O)C=C12	-	-	-	1561.96
2,3,4-trihydroxybenzoic acid	169.014	2.6854	neg	M-H	C7H6O5	81.1	0	-2.02228	-	HMDB0059964	610-02-6	54.6	O=C(O)C1=CC=C(O)C(O)=C1O	-	-	-	51862.4
Gentisic acid	153.019	2.6854	neg	M-H	C7H6O4	96.4	0	-3.23607	C00628	HMDB0000152	490-79-9	58	O=C(O)C1=C(O)C=CC(O)=C1	-	酚酸类及其衍生物	Phenolic acids and derivatives	133598
4-hydroxy-benzoate	137.024	2.59458	neg	M-H	C7H6O3	80.1	0	-4.67126	C00156	HMDB0000500	99-96-7	54.3	O=C(O)C1=CC=C(O)C=C1	-	酚酸类及其衍生物	Phenolic acids and derivatives	49412.9
Phenylacetic Acid	181.05	2.43752	neg	M+FA-H	C8H8O2	42.3	0	-1.75959	C07086	HMDB0000209;PW_C000135	103-82-2	47.9	O=C(O)CC1=CC=CC=C1	-	酚酸类及其衍生物	Phenolic acids and derivatives	42758.9
P-Anisic Acid	151.04	2.37115	neg	M-H	C8H8O3	83	0	-3.57458	C02519	HMDB0001101	100-09-4	55.3	COC1=CC=C(C(=O)O)C=C1	p-茴香酸	酚酸类及其衍生物	Phenolic acids and derivatives	96244.9
Methyl gallate	183.03	2.32597	neg	M-H	C8H8O5	73.8	0	-1.53378	-	HMDB0254590	-	53.6	COC(=O)C1=CC(O)=C(O)C(O)=C1	-	酚酸类及其衍生物	Phenolic acids and derivatives	60346.1
Gallic acid	151.003	2.01278	neg	M-H2O-H	C7H6O5	53.3	0	-3.49915	C01424	HMDB0005807	149-91-7	48.2	O=C(O)C1=CC(O)=C(O)C(O)=C1	-	酚酸类及其衍生物	Phenolic acids and derivatives	5511.02
Sorbic acid	111.044	1.92308	neg	M-H	C6H8O2	52.9	0	-7.72908	-	HMDB0029581;LMFA01030100	110-44-1;	48.2	CC=CC=CC(=O)O	-	-	-	19268.9
Maltotriose	539.14	1.41558	neg	M+Cl	C18H32O16	95.4	0	2.91771	C01835	HMDB0001262	1109-28-0	57.3	OCC1OC(OC2C(CO)OC(OC3C(CO)OC(O)C(O)C3O)C(O)C2O)C(O)C(O)C1O	-	碳水化合物及其衍生物	Carbohydrates and derivatives	2445.04
Maltopentaose	827.269	1.39447	neg	M-H	C30H52O26	94.1	0	2.23024	-	HMDB0012254	34620-76-3	57.4	O=CC(O)C(O)C(OC1OC(CO)C(OC2OC(CO)C(OC3OC(CO)C(OC4OC(CO)C(O)C(O)C4O)C(O)C3O)C(O)C2O)C(O)C1O)C(O)CO	麦芽五糖	碳水化合物及其衍生物	Carbohydrates and derivatives	516.752
Alpha-d-glucose	225.062	1.13627	neg	M+FA-H	C6H12O6	94.5	0	1.18244	C00267	HMDB0003345;PW_C001851	492-62-6	58.1	OCC1OC(O)C(O)C(O)C1O	α - D -葡萄糖	碳水化合物及其衍生物	Carbohydrates and derivatives	18129.4
4-Pyridoxic acid	182.046	1.00642	neg	M-H	C8H9NO4	96.5	0	-1.32265	C00847	HMDB0000017;PW_C000011	82-82-6	58.5	CC1=NC=C(CO)C(C(=O)O)=C1O	4 -吡哆酸	其他类	Others	544008
Shikimate	173.045	0.941417	neg	M-H	C7H10O5	75.1	0	-2.4181	C00493	HMDB0003070	138-59-0	53.6	O=C(O)C1=CC(O)C(O)C(O)C1	-	有机酸及其衍生物	Organic acids and derivatives	15189.6
3-hydroxybutyric acid	103.039	0.941417	neg	M-H	C4H8O3	78.2	0	-8.52632	C01089	HMDB0000011;PW_C000258	625-72-9;300-85-6	53.6	CC(O)CC(=O)O	-	有机酸及其衍生物	Organic acids and derivatives	57667.1
Succinic Anhydride	99.0078	0.877283	neg	M-H	C4H4O3	57	0	-9.68177	C19524	HMDB0032523	108-30-5	48.9	O=C1CCC(=O)O1	-	有机酸及其衍生物	Organic acids and derivatives	50684.3
Uridine	243.063	0.8554	neg	M-H	C9H12N2O6	96.3	0	1.85277	C00299	HMDB0000296;PW_C000202	58-96-8	55.7	O=C1C=CN(C2OC(CO)C(O)C2O)C(=O)N1	-	核苷酸及其衍生物	Nucleotides and derivatives	5399.06
Citric acid	191.02	0.625233	neg	M-H	C6H8O7	95.3	0	-0.710949	C00158	HMDB0000094;PW_C000063	77-92-9	58.3	O=C(O)CC(O)(CC(=O)O)C(=O)O	-	有机酸及其衍生物	Organic acids and derivatives	62611.2
Uric acid	167.021	0.625233	neg	M-H	C5H4N4O3	96.7	0	-2.43341	C00366	HMDB0000289;PW_C000195	69-93-2	57.6	O=C1NC(=O)C2=C(N1)NC(=O)N2	-	其他类	Others	18395
D-ribonolactone	147.029	0.625233	neg	M-H	C5H8O5	57.5	0	-4.11553	C02674	HMDB0001900	5336-08-3	50.1	O=C1OC(CO)C(O)C1O	d-核酮内酯	碳水化合物及其衍生物	Carbohydrates and derivatives	881880
2-Oxoglutaric acid	145.014	0.625233	neg	M-H	C5H6O5	42.5	0	-4.2353	C00026	HMDB0000208	328-50-7	47	O=C(O)CCC(=O)C(=O)O	-	-	-	8563.64
L-malic acid	133.014	0.606817	neg	M-H	C4H6O5	98	0	-5.37424	C00149	HMDB0000156;PW_C000101	97-67-6	58	O=C(O)CC(O)C(=O)O	-	有机酸及其衍生物	Organic acids and derivatives	27005.5
L-threonine	118.05	0.5454	neg	M-H	C4H9NO3	81.1	0	-6.72649	C00188	HMDB0000167;PW_C000109	72-19-5	54.4	CC(O)C(N)C(=O)O	-	氨基酸及其衍生物	Amino acids and derivatives	6295.85
Glucoheptonic acid	225.062	0.526	neg	M-H	C7H14O8	79.5	0	0.866328	-	HMDB0252766	-	55.1	O=C(O)C(O)C(O)C(O)C(O)C(O)CO	-	碳水化合物及其衍生物	Carbohydrates and derivatives	30062.1
Taurine	124.007	0.526	neg	M-H	C2H7NO3S	90.5	0	-5.96121	C00245	HMDB0000251;PW_C000171	107-35-7	55.4	NCCS(=O)(=O)O	-	有机酸及其衍生物	Organic acids and derivatives	699.915
L-serine	104.034	0.526	neg	M-H	C3H7NO3	96.2	0	-8.70907	C00065	HMDB0000187;PW_C000120	56-45-1	56.8	NC(CO)C(=O)O	-	氨基酸及其衍生物	Amino acids and derivatives	4022.41
Panose	549.169	1.37333	neg	M+FA-H, 2M-H	C18H32O16	93.4	0	2.92251	C00713	HMDB0029937	33401-87-5	57.5	O=CC(O)C(O)C(OC1OC(COC2OC(CO)C(O)C(O)C2O)C(O)C(O)C1O)C(O)CO	-	碳水化合物及其衍生物	Carbohydrates and derivatives	4627.18
(-)-Abscisic acid	263.13	5.44685	neg	M-H	C15H20O4	96.3	0	2.42328	C11060	-;HMDB0243505;LMPR0103050008	-;_;	58	CC(C=CC1(O)C(C)=CC(=O)CC1(C)C)=CC(=O)O	（-）-脱落酸	萜类	Terpenoids	120064
2-keto-D-Gluconic acid	193.035	0.526	neg	M-H	C6H10O7	88.3	0	-0.90674	C06473	-;HMDB0011732	669-90-9;91548-32-2	57.1	O=C(O)C(=O)C(O)C(O)C(O)CO	-	碳水化合物及其衍生物	Carbohydrates and derivatives	469117
6-Gingerol	293.176	10.6504	neg	M-H	C17H26O4	93.6	0	2.17722	C10462	HMDB0005783;HMDB0252720	23513-14-6;_	57.5	CCCCCC(O)CC(=O)CCC1=CC(OC)=C(O)C=C1	-	其他类	Others	143860
9,10-Dihydroxystearate	315.255	12.711	neg	M-H	C18H36O4	85.9	0	3.03001	C19622	HMDB0302281;HMDB0303981	-;_	55.4	CCCCCCCCC(O)C(O)CCCCCCCC(=O)O	-	脂质	Lipids	20020
Andrographolide	331.192	13.2552	neg	M-H2O-H	C20H30O5	78.6	0	2.44039	C20214	-;HMDB0248395	5508-58-7;_	54.4	C=C1CCC2C(C)(CO)C(O)CCC2(C)C1CC=C1C(=O)OCC1O	-	其他类	Others	631617
Artemisinin	281.14	3.37622	neg	M-H	C15H22O5	40.8	0	2.59184	C09538	-;HMDB0242246	63968-64-9;_	46.8	CC1CCC2C(C)C(=O)OC3OC4(C)CCC1C32OO4	-	萜类	Terpenoids	323127
Ascorbic acid	175.024	0.625233	neg	M-H	C6H8O6	52.6	0	-1.9832	C01041	-;HMDB0000044;PW_C000031	50-81-7	49.3	O=C1C(O)=C(O)OC1C(O)CO	-	其他类	Others	25353.5
Brazilin	285.078	5.86775	neg	M-H	C16H14O5	39.4	0	2.65755	C09920	-;HMDB0249370;LMPK12100062	474-07-7;_;	46.5	OC1=CC2=C(C=C1)C1C3=CC(O)=C(O)C=C3CC1(O)CO2	-	其他类	Others	35.8083
Carnosic acid	331.192	12.925	neg	M-H	C20H28O4	70.9	0	2.63893	C21818	-;HMDB0002358	3650/9/7;3650-09-7	52.8	CC(C)C1=C(O)C(O)=C2C(=C1)CCC1C(C)(C)CCCC21C(=O)O	-	萜类	Terpenoids	482570
Catechol	109.029	2.61737	neg	M-H	C6H6O2	92	0	-7.7961	C00090	-;HMDB0000957	120-80-9;-	56	OC1=CC=CC=C1O	-	其他类	Others	71637.6
Dimethisterone	339.234	13.8295	neg	M-H	C23H32O2	68.1	0	2.55692	C07628	-;HMDB0251378	79-64-1;_	52.2	CC#CC1(O)CCC2C3CC(C)C4=CC(=O)CCC4(C)C3CCC21C	-	甾体及其衍生物	Steroids and steroid derivatives	54.2643
Geraniol	199.134	5.85187	neg	M+FA-H	C10H18O	44.1	0	-0.490686	C01500	HMDB0035155;HMDB0005812	106-24-1;106-25-2	48	CC(C)=CCCC(C)=CCO	-	萜类	Terpenoids	8460.49
Gibberellin a4	331.156	4.71693	neg	M-H	C19H24O5	40.5	0	2.6123	C11864	-;HMDB0303447;LMPR0104170021	468-44-0;_;	46.5	C=C1CC23CC1CCC2C12CCC(O)C(C)(C(=O)O1)C2C3C(=O)O	-	萜类	Terpenoids	20484.3
Hexadecanedioic acid	285.208	12.5958	neg	M-H	C16H30O4	90.1	0	2.71284	C19615	HMDB0000672;LMFA01170022	-;505-54-4;	56.3	O=C(O)CCCCCCCCCCCCCCC(=O)O	十六烷二酸	脂质	Lipids	5734.21
Hydroquinone	109.029	15.9494	neg	M-H	C6H6O2	84.2	0	-7.76302	C00530	HMDB0002434;-;PW_C001632	123-31-9;-	54.4	OC1=CC=C(O)C=C1	-	其他类	Others	1088.43
Hyocholic acid	453.287	9.2199	neg	M+FA-H	C24H40O5	96.6	0	3.4135	C17649	-;HMDB0000760;LMST04010064	547-75-1;	57.9	CC(CCC(=O)O)C1CCC2C3C(O)C(O)C4CC(O)CCC4(C)C3CCC12C	-	其他类	Others	3892.08
L-Arabinose	149.045	0.565733	neg	M-H	C5H10O5	88.1	0	-4.01657	C00259	-;HMDB0000646	147-81-9;5328-37-0;7296-56-2	56.3	OC1COC(O)C(O)C1O	-	碳水化合物及其衍生物	Carbohydrates and derivatives	406930
Lariciresinol	341.14	6.12805	neg	M-H2O-H	C20H24O6	42.8	0	2.12858	C10646	HMDB0303941;HMDB0253982	27003-73-2;_	46.9	COC1=C(O)C=CC(CC2COC(C3=CC(OC)=C(O)C=C3)C2CO)=C1	-	木脂素类及其衍生物	Lignans and derivatives	9992.21
Malonic acid	103.003	0.643883	neg	M-H	C3H4O4	73.1	0	-9.51383	C00383	-;HMDB0000691;LMFA01170041;PW_C000543	141-82-2;	52.1	O=C(O)CC(=O)O	-	有机酸及其衍生物	Organic acids and derivatives	43191
Melibiose	341.11	1.39447	neg	M-H	C12H22O11	91.5	0	2.21534	C05402	-;HMDB0000048;HMDB0259486;PW_C000033	585-99-9;13299-20-2;_	57.5	OCC1OC(OCC2OC(O)C(O)C(O)C2O)C(O)C(O)C1O	-	碳水化合物及其衍生物	Carbohydrates and derivatives	44930
Palatinose	341.11	0.5454	neg	M-H	C12H22O11	80.8	0	1.90733	C01742	-;HMDB0256083	13718-94-0;_	55.3	OCC1OC(OCC2OC(O)(CO)C(O)C2O)C(O)C(O)C1O	-	碳水化合物及其衍生物	Carbohydrates and derivatives	34475.5
Pantothenic acid	437.215	2.05708	neg	2M-H	C9H17NO5	95.6	0	2.26403	C00864	HMDB0000210;HMDB0250782;PW_C000136	79-83-4;_	57.5	CC(C)(CO)C(O)C(=O)NCCC(=O)O	-	氨基酸及其衍生物	Amino acids and derivatives	13855.9
Phosphate	96.9687	0.686567	neg	M-H	H3O4P	97.7	0	-9.71397	C00009	HMDB0001429;PW_C001104;PW_C097007	7664-38-2;14265-44-2;_	57.1	O=P(O)(O)O	磷酸盐	其他类	Others	12462.6
Quillaic acid	485.329	13.6814	neg	M-H	C30H46O5	41.9	0	2.91552	C08972	-;HMDB0303399;LMPR0106150037	631-01-6;_;	46	CC1(C)CCC2(C(=O)O)C(O)CC3(C)C(=CCC4C5(C)CCC(O)C(C)(C=O)C5CCC43C)C2C1	-	萜类	Terpenoids	32699
Succinic acid	117.019	0.877283	neg	M-H	C4H6O4	98.1	0	-6.97507	C00042	HMDB0000254;HMDB0303309;LMFA01170043;PW_C000174	110-15-6;_;	58	O=C(O)CCC(=O)O	-	有机酸及其衍生物	Organic acids and derivatives	4.76859e+06
