# Supplementary material for: Based on untargeted metabolomics and metagenomics: a study on the mechanism of Miao ethnomedicine Zingiber mioga (Thunb.) Rosc. in treating slow transit constipation
Source: Front Microbiol. 2026 Feb 27;17:1751739. doi: 10.3389/fmicb.2026.1751739 (PMC12982368; doi:10.3389/fmicb.2026.1751739)
Supplement: Supplementary file 4 [file Table_3.xlsx]

## Sheet: NEG_DYT.TIC
Intensity	Retention	Spname	Intensity_Perc
45532624	0.00368547	NEG_DYT	2.92860124030982
46594944	0.0127335	NEG_DYT	2.99692832968657
43540688	0.0191396	NEG_DYT	2.80048241631633
41334620	0.0251604	NEG_DYT	2.65859089078053
43049768	0.0311896	NEG_DYT	2.76890705793389
42716040	0.0372125	NEG_DYT	2.74744209174336
42864748	0.0432397	NEG_DYT	2.75700680370118
48502124	0.0659938	NEG_DYT	3.11959575411381
46288308	0.0818417	NEG_DYT	2.97720588694038
48353024	0.0925688	NEG_DYT	3.11000582920788
49550364	0.0989855	NEG_DYT	3.18701723555846
49233856	0.109906	NEG_DYT	3.16665983815989
48226352	0.120625	NEG_DYT	3.10185844511878
50893420	0.133038	NEG_DYT	3.27340091218131
50352432	0.147183	NEG_DYT	3.23860524286533
50950544	0.157894	NEG_DYT	3.27707505618082
50598268	0.172029	NEG_DYT	3.25441710590474
48632536	0.18275	NEG_DYT	3.12798369030987
51283704	0.195154	NEG_DYT	3.29850348932409
50163484	0.211031	NEG_DYT	3.22645234460157
48066892	0.220031	NEG_DYT	3.0916021780128
49024468	0.232452	NEG_DYT	3.1531922647447
48107040	0.243173	NEG_DYT	3.09418444699418
48343068	0.253865	NEG_DYT	3.10936547178089
49053944	0.269656	NEG_DYT	3.15508812407755
48968352	0.278677	NEG_DYT	3.14958295404033
50629356	0.289384	NEG_DYT	3.25641664705481
48665668	0.303584	NEG_DYT	3.13011469897509
49751656	0.312592	NEG_DYT	3.19996408441269
49251200	0.323298	NEG_DYT	3.16777538247624
48829132	0.333988	NEG_DYT	3.14062849833675
49038400	0.346427	NEG_DYT	3.15408835350251
49316608	0.360575	NEG_DYT	3.1719823429608
50261900	0.369567	NEG_DYT	3.23278233822694
49645148	0.378557	NEG_DYT	3.19311362350135
50183692	0.390994	NEG_DYT	3.22775209780411
51786180	0.40169	NEG_DYT	3.33082211512579
72031912	0.414129	NEG_DYT	4.6330021925617
93849728	0.424725	NEG_DYT	6.03629674019092
110155770	0.447388	NEG_DYT	7.08508090043928
217730370	0.469296	NEG_DYT	14.0041441853893
240139680	0.47945	NEG_DYT	15.4454828848784
468102140	0.49994	NEG_DYT	30.1077422596089
1318917900	0.518767	NEG_DYT	84.8311443198798
1390627200	0.537413	NEG_DYT	89.4433965134223
1554756700	0.55529	NEG_DYT	100
1505713700	0.573394	NEG_DYT	96.8456157802697
1535219500	0.591409	NEG_DYT	98.743391811722
1461423200	0.609225	NEG_DYT	93.9969063969945
1344443900	0.628702	NEG_DYT	86.4729446092755
1290393100	0.648207	NEG_DYT	82.9964649774463
1320504700	0.667496	NEG_DYT	84.9332053047271
1337778800	0.685855	NEG_DYT	86.0442537407943
967445180	0.704538	NEG_DYT	62.2248600054272
837814980	0.723925	NEG_DYT	53.8872082043448
931064640	0.743398	NEG_DYT	59.8849093237546
981739260	0.763455	NEG_DYT	63.1442372944912
954363970	0.78309	NEG_DYT	61.3834929928265
927960320	0.803236	NEG_DYT	59.6852433567258
1003362500	0.82425	NEG_DYT	64.5350169579588
1082910200	0.84423	NEG_DYT	69.6514252036991
1195861500	0.864234	NEG_DYT	76.9163110858438
1314092900	0.884323	NEG_DYT	84.5208063743993
1358546400	0.904567	NEG_DYT	87.3799997131384
1279339000	0.924619	NEG_DYT	82.2854791363819
1152835300	0.943586	NEG_DYT	74.1489198920963
1043739800	0.964228	NEG_DYT	67.1320342276062
840617600	0.984773	NEG_DYT	54.0674692059536
789756990	1.00477	NEG_DYT	50.7961785918015
732368450	1.02551	NEG_DYT	47.1050197114442
656338690	1.0453	NEG_DYT	42.214880952113
576011390	1.06583	NEG_DYT	37.0483298126324
552913600	1.08621	NEG_DYT	35.5627089434636
513784770	1.10664	NEG_DYT	33.0459916976077
446630300	1.12626	NEG_DYT	28.7267004541611
417886690	1.14737	NEG_DYT	26.8779475270954
388686400	1.16767	NEG_DYT	24.9998215154821
428925630	1.18792	NEG_DYT	27.5879582959829
402942690	1.2073	NEG_DYT	25.9167681991658
411944770	1.22851	NEG_DYT	26.4957706887515
365026530	1.24828	NEG_DYT	23.4780483660241
378324380	1.2684	NEG_DYT	24.3333
350332510	1.28842	NEG_DYT	22.5329474380139
367034880	1.30941	NEG_DYT	23.6072229179009
344038460	1.32934	NEG_DYT	22.1281220399307
371087810	1.35029	NEG_DYT	23.8679022897924
391688380	1.37147	NEG_DYT	25.1929051021295
415261060	1.39202	NEG_DYT	26.7090703001955
518613860	1.41193	NEG_DYT	33.356592706756
524510980	1.43234	NEG_DYT	33.7358880653159
503131300	1.45332	NEG_DYT	32.3607738754237
528287360	1.47408	NEG_DYT	33.9787800882286
514706560	1.49396	NEG_DYT	33.1052800737247
486461920	1.515	NEG_DYT	31.2886202709401
483692420	1.53596	NEG_DYT	31.1104895061716
460278980	1.55605	NEG_DYT	29.6045664250876
440476900	1.57642	NEG_DYT	28.3309214875871
416155390	1.59721	NEG_DYT	26.7665924835699
397301980	1.61852	NEG_DYT	25.5539648100568
377142620	1.63864	NEG_DYT	24.2573400712793
394742820	1.65995	NEG_DYT	25.3893628501488
385493600	1.68183	NEG_DYT	24.7945
368775870	1.70305	NEG_DYT	23.7192012100671
354591490	1.72365	NEG_DYT	22.8068796873492
352248510	1.74513	NEG_DYT	22.6561821537736
388089820	1.76589	NEG_DYT	24.9614502384843
365326430	1.78762	NEG_DYT	23.4973375577028
373238300	1.80937	NEG_DYT	24.0062191081087
383219680	1.83044	NEG_DYT	24.6482089448465
372420320	1.85148	NEG_DYT	23.9536076609286
364739420	1.87325	NEG_DYT	23.4595818110962
388943170	1.89398	NEG_DYT	25.0163366396813
379022080	1.91465	NEG_DYT	24.3782245800902
337550210	1.93651	NEG_DYT	21.7108059415341
375475940	1.95729	NEG_DYT	24.1501413050672
380209730	1.97734	NEG_DYT	24.4546127378001
359443620	1.99928	NEG_DYT	23.1189626003863
395194590	2.02071	NEG_DYT	25.4184201296576
405169060	2.04064	NEG_DYT	26.0599655238662
408741280	2.06237	NEG_DYT	26.2897262317635
365891300	2.08345	NEG_DYT	23.5336692872911
359132160	2.10382	NEG_DYT	23.0989298840134
354247420	2.12609	NEG_DYT	22.784749536696
339038590	2.14739	NEG_DYT	21.8065366754811
309643360	2.16796	NEG_DYT	19.915872367683
298060860	2.19	NEG_DYT	19.1709005016669
295893820	2.21176	NEG_DYT	19.0315192081179
297556320	2.23344	NEG_DYT	19.1384491219752
322959680	2.25525	NEG_DYT	20.7723613604624
360716480	2.27677	NEG_DYT	23.2008313583727
373725630	2.29869	NEG_DYT	24.0375635621959
391808510	2.32058	NEG_DYT	25.2006317129876
391927200	2.34255	NEG_DYT	25.2082657048527
395097760	2.36456	NEG_DYT	25.4121921455621
380904450	2.38613	NEG_DYT	24.4992962564496
400140380	2.40776	NEG_DYT	25.736527136368
396636130	2.42999	NEG_DYT	25.5111381735805
445821890	2.45211	NEG_DYT	28.6747045373723
442504580	2.47274	NEG_DYT	28.4613393208082
448990180	2.49417	NEG_DYT	28.8784849745301
401754880	2.51599	NEG_DYT	25.8403697504568
430295260	2.53673	NEG_DYT	27.6760511789401
420784580	2.55794	NEG_DYT	27.0643361755572
418035360	2.57931	NEG_DYT	26.8875097949409
432015100	2.60025	NEG_DYT	27.7866691296458
391670620	2.62076	NEG_DYT	25.1917628012151
402206980	2.64176	NEG_DYT	25.8694482551514
390754460	2.66335	NEG_DYT	25.1328365396335
393705180	2.6839	NEG_DYT	25.3226231474031
417929570	2.70542	NEG_DYT	26.8807055148886
501446340	2.72717	NEG_DYT	32.2523993625498
800348930	2.74827	NEG_DYT	51.4774388815948
951499840	2.77015	NEG_DYT	61.1992757452018
1027630100	2.79197	NEG_DYT	66.0958785384234
1162055000	2.81312	NEG_DYT	74.7419194270075
1093461800	2.83283	NEG_DYT	70.3300908753119
944137020	2.85433	NEG_DYT	60.7257084018355
793878660	2.87654	NEG_DYT	51.0612792342365
685975170	2.89838	NEG_DYT	44.1210621571851
721052990	2.92013	NEG_DYT	46.3772235231403
727938560	2.94178	NEG_DYT	46.8200947453708
665468670	2.96395	NEG_DYT	42.8021098092068
622916420	2.98577	NEG_DYT	40.065202484736
631307260	3.00664	NEG_DYT	40.6048907845195
704722240	3.02877	NEG_DYT	45.3268501753361
678812610	3.04949	NEG_DYT	43.660375285728
656000580	3.07138	NEG_DYT	42.1931341411811
570933500	3.09356	NEG_DYT	36.7217262996841
607050940	3.11462	NEG_DYT	39.0447547195005
575839870	3.1362	NEG_DYT	37.0372978614596
602632450	3.15769	NEG_DYT	38.760562987122
599908610	3.17879	NEG_DYT	38.5853690162583
564725440	3.20097	NEG_DYT	36.3224316704987
537424960	3.22281	NEG_DYT	34.5664990541607
561317250	3.24296	NEG_DYT	36.1032211663728
576356860	3.26458	NEG_DYT	37.0705500095288
591393920	3.28584	NEG_DYT	38.0377148398846
658583170	3.30613	NEG_DYT	42.3592430892885
624492350	3.32836	NEG_DYT	40.1665643248233
591243900	3.35021	NEG_DYT	38.0280657417331
575858750	3.3708	NEG_DYT	37.0385121993686
586595200	3.39254	NEG_DYT	37.7290671910274
398695300	3.41392	NEG_DYT	25.6435814040872
556516420	3.43391	NEG_DYT	35.7944378049633
598576190	3.45505	NEG_DYT	38.4996694338092
550290050	3.47678	NEG_DYT	35.3939654995537
544384060	3.49711	NEG_DYT	35.014099633724
425240830	3.51904	NEG_DYT	27.3509565837536
434661600	3.54135	NEG_DYT	27.9568886887575
431192320	3.561	NEG_DYT	27.7337489524888
474189760	3.58289	NEG_DYT	30.4992903391251
434989570	3.60436	NEG_DYT	27.9779833076133
416799200	3.62582	NEG_DYT	26.8080015349025
449821700	3.64701	NEG_DYT	28.9319672975199
444555940	3.66844	NEG_DYT	28.5932802219151
471777660	3.68975	NEG_DYT	30.3441470938829
526127460	3.71181	NEG_DYT	33.8398580305201
450025180	3.73313	NEG_DYT	28.9450548757886
544529730	3.75352	NEG_DYT	35.023468945334
507663360	3.77527	NEG_DYT	32.652270287692
428143650	3.79636	NEG_DYT	27.5376623236292
454106530	3.81732	NEG_DYT	29.207562186418
346708540	3.8388	NEG_DYT	22.2998582350538
360838720	3.86087	NEG_DYT	23.2086936817831
369623010	3.88175	NEG_DYT	23.7736881918566
398967780	3.9037	NEG_DYT	25.6611069757731
349474590	3.92586	NEG_DYT	22.4777671001514
447611360	3.94715	NEG_DYT	28.7898010023047
435444160	3.96956	NEG_DYT	28.0072219659835
567517890	3.99135	NEG_DYT	36.502038550469
500365820	4.01315	NEG_DYT	32.1829016720108
439792290	4.03544	NEG_DYT	28.2868882314513
419118940	4.05717	NEG_DYT	26.9572043008401
391500290	4.07915	NEG_DYT	25.1808073893491
444001470	4.10027	NEG_DYT	28.5576174072766
488551200	4.12202	NEG_DYT	31.4230001388642
418563580	4.14349	NEG_DYT	26.9214842425185
261636480	4.16494	NEG_DYT	16.8281300862058
388140930	4.18688	NEG_DYT	24.9647375695503
357885280	4.20882	NEG_DYT	23.0187321270267
394004740	4.23067	NEG_DYT	25.3418904707084
401809220	4.2519	NEG_DYT	25.8438648310697
435622140	4.27382	NEG_DYT	28.0186694162501
399565410	4.29611	NEG_DYT	25.6995457874534
414094300	4.31695	NEG_DYT	26.6340257610725
394182660	4.339	NEG_DYT	25.3533340618503
323967650	4.36091	NEG_DYT	20.8371927260387
367305250	4.38248	NEG_DYT	23.6246127770345
236566910	4.40418	NEG_DYT	15.2156868016713
342281980	4.42552	NEG_DYT	22.0151474504017
307731260	4.44748	NEG_DYT	19.7928884950295
323845340	4.4689	NEG_DYT	20.8293259003161
366422720	4.49093	NEG_DYT	23.5678495548532
392094750	4.51251	NEG_DYT	25.2190423106072
372676480	4.53397	NEG_DYT	23.9700835506932
394197410	4.55573	NEG_DYT	25.3542827633417
512804160	4.57697	NEG_DYT	32.9829200928994
586133060	4.59784	NEG_DYT	37.6993429261311
463894210	4.61945	NEG_DYT	29.8370934822149
450644990	4.64077	NEG_DYT	28.9849202772369
437101120	4.66233	NEG_DYT	28.1137955539925
392990020	4.68441	NEG_DYT	25.2766249536021
371742080	4.70616	NEG_DYT	23.9099841151995
354365570	4.72734	NEG_DYT	22.7923487964387
267002140	4.75016	NEG_DYT	17.1732426044538
369958780	4.77194	NEG_DYT	23.7952844969248
357788510	4.79398	NEG_DYT	23.0125080020559
298323300	4.81627	NEG_DYT	19.1877803131512
381920380	4.83827	NEG_DYT	24.5646395992376
397528830	4.86019	NEG_DYT	25.5685555174002
261938050	4.88113	NEG_DYT	16.8475266901889
353960670	4.90292	NEG_DYT	22.7663061365164
390968290	4.92481	NEG_DYT	25.1465898169148
370113730	4.94594	NEG_DYT	23.8053
346692130	4.96733	NEG_DYT	22.2988027644454
345991040	4.9894	NEG_DYT	22.253709535389
330751330	5.01098	NEG_DYT	21.2735105113231
257864350	5.03343	NEG_DYT	16.5855114179601
332034850	5.05578	NEG_DYT	21.3560649071331
302822180	5.07784	NEG_DYT	19.4771426294545
344155390	5.09963	NEG_DYT	22.1356428308043
349542140	5.12195	NEG_DYT	22.4821118313882
316574400	5.14351	NEG_DYT	20.3616681632567
251792220	5.16621	NEG_DYT	16.1949596358067
370910240	5.18831	NEG_DYT	23.8564812102112
388628220	5.21066	NEG_DYT	24.9960794508877
241007630	5.23339	NEG_DYT	15.501308339755
357097120	5.25566	NEG_DYT	22.9680386648278
339787650	5.27806	NEG_DYT	21.8547152747436
354101630	5.2998	NEG_DYT	22.7753725068366
377378430	5.32165	NEG_DYT	24.2725070745796
373630530	5.34397	NEG_DYT	24.0314468495296
362305920	5.36573	NEG_DYT	23.3030621447073
306522240	5.38772	NEG_DYT	19.7151258457352
250540000	5.40942	NEG_DYT	16.1144184167208
371963550	5.43046	NEG_DYT	23.9242287876939
342935740	5.45261	NEG_DYT	22.0571964732488
319396830	5.47436	NEG_DYT	20.5432033192074
209844690	5.49607	NEG_DYT	13.4969471429195
249235440	5.51844	NEG_DYT	16.0305107545123
202098820	5.54078	NEG_DYT	12.998742504213
209828900	5.56306	NEG_DYT	13.4959315499332
301264350	5.58549	NEG_DYT	19.3769449586549
196589660	5.60789	NEG_DYT	12.6444002460321
266677500	5.62987	NEG_DYT	17.1523621670194
274618430	5.65148	NEG_DYT	17.6631128201602
256902190	5.67364	NEG_DYT	16.5236264941003
235527250	5.69547	NEG_DYT	15.1488171750603
224009410	5.71767	NEG_DYT	14.4080041591073
211997730	5.7402	NEG_DYT	13.6354279740361
171432720	5.76264	NEG_DYT	11.0263374327314
227995010	5.78502	NEG_DYT	14.664352949886
223361920	5.80738	NEG_DYT	14.3663584147925
243168370	5.82963	NEG_DYT	15.6402844252094
259182400	5.85206	NEG_DYT	16.6702867400411
206684030	5.87446	NEG_DYT	13.2936574577874
298079810	5.89599	NEG_DYT	19.172119341888
200116210	5.91841	NEG_DYT	12.8712235168371
226845260	5.94077	NEG_DYT	14.5904024726184
238919520	5.96324	NEG_DYT	15.3670037247629
231160320	5.98564	NEG_DYT	14.8679417171831
216924690	6.00759	NEG_DYT	13.9523238587748
225118750	6.03004	NEG_DYT	14.4793555158823
224643150	6.05247	NEG_DYT	14.448765520676
232227260	6.0748	NEG_DYT	14.9365659591626
225194080	6.09637	NEG_DYT	14.4842006469565
204329950	6.11892	NEG_DYT	13.1422459861405
232757490	6.14138	NEG_DYT	14.970669687418
242011810	6.16354	NEG_DYT	15.5658959372872
332898020	6.18586	NEG_DYT	21.4115829184077
290062020	6.20842	NEG_DYT	18.6564251499929
217408610	6.2309	NEG_DYT	13.983448985941
252882270	6.25285	NEG_DYT	16.2650702839872
216201550	6.27526	NEG_DYT	13.9058124013873
252650350	6.29746	NEG_DYT	16.2501534806057
399447300	6.3197	NEG_DYT	25.6919491004605
606697860	6.34184	NEG_DYT	39.0220450569533
776800640	6.36331	NEG_DYT	49.9628424177236
683270270	6.38479	NEG_DYT	43.947086383355
396421150	6.40665	NEG_DYT	25.4973109297423
438612990	6.4283	NEG_DYT	28.2110371352637
263014580	6.45072	NEG_DYT	16.9167677489346
264322460	6.47299	NEG_DYT	17.0008889493771
265260050	6.49552	NEG_DYT	17.0611935616679
246148300	6.51791	NEG_DYT	15.8319497835256
234074940	6.54034	NEG_DYT	15.0554064182518
187900030	6.56313	NEG_DYT	12.085494148377
260228900	6.58552	NEG_DYT	16.7375963068691
224285490	6.60786	NEG_DYT	14.4257612782759
240929870	6.62981	NEG_DYT	15.4963
207071840	6.65237	NEG_DYT	13.3186009103547
211978030	6.675	NEG_DYT	13.6341608947561
232905090	6.69652	NEG_DYT	14.9801631342061
224870480	6.71893	NEG_DYT	14.4633871010172
187326740	6.7415	NEG_DYT	12.0486208549543
255433280	6.76339	NEG_DYT	16.4291480461219
254931360	6.78569	NEG_DYT	16.3968651815426
264476300	6.80811	NEG_DYT	17.0107837451352
292630020	6.82999	NEG_DYT	18.8215956876082
314458050	6.85226	NEG_DYT	20.2255471869007
326578660	6.87463	NEG_DYT	21.0051296128841
329279300	6.89649	NEG_DYT	21.1788313888597
227548750	6.91906	NEG_DYT	14.6356500666632
239507870	6.94142	NEG_DYT	15.4048456584879
245380800	6.96286	NEG_DYT	15.782585146602
164973920	6.98573	NEG_DYT	10.6109155213803
209059500	7.00815	NEG_DYT	13.4464447073938
198102240	7.03006	NEG_DYT	12.7416874936123
196428660	7.0525	NEG_DYT	12.6340449280585
172550020	7.07493	NEG_DYT	11.098200766718
176105410	7.09706	NEG_DYT	11.326878990134
216033540	7.11948	NEG_DYT	13.8950062090101
205115170	7.14214	NEG_DYT	13.1927503512286
226653470	7.16453	NEG_DYT	14.5780667804808
219829180	7.1869	NEG_DYT	14.1391370109548
217531890	7.20935	NEG_DYT	13.9913782008465
230468350	7.2318	NEG_DYT	14.8234350750828
258707660	7.25419	NEG_DYT	16.6397520589556
332310820	7.27651	NEG_DYT	21.3738149512396
454179870	7.29882	NEG_DYT	29.2122793231893
262805360	7.32118	NEG_DYT	16.9033109810686
350267140	7.34325	NEG_DYT	22.5287429216417
323261470	7.36561	NEG_DYT	20.7917721145694
297233180	7.38806	NEG_DYT	19.1176651626586
272284130	7.41041	NEG_DYT	17.5129735732929
260360220	7.43273	NEG_DYT	16.7460426444858
202894290	7.45552	NEG_DYT	13.0499061364392
163626930	7.47802	NEG_DYT	10.5242788148139
205864740	7.50041	NEG_DYT	13.2409617530511
214273020	7.52309	NEG_DYT	13.7817717717505
254011220	7.54547	NEG_DYT	16.3376829313551
226714160	7.5679	NEG_DYT	14.5819702851256
181591840	7.59022	NEG_DYT	11.679759283237
187335140	7.61271	NEG_DYT	12.0491611324138
221214830	7.63503	NEG_DYT	14.2282602802098
195649790	7.6571	NEG_DYT	12.5839489870023
183255100	7.67981	NEG_DYT	11.7867380793406
196005520	7.70231	NEG_DYT	12.6068290942242
200750210	7.72482	NEG_DYT	12.9120016012795
200559970	7.74724	NEG_DYT	12.899765603197
262160850	7.76956	NEG_DYT	16.8618569066144
192576450	7.79167	NEG_DYT	12.3862756146991
246068180	7.81357	NEG_DYT	15.826796565662
174257620	7.83659	NEG_DYT	11.2080314559828
159175200	7.85891	NEG_DYT	10.2379491273458
168961840	7.88178	NEG_DYT	10.8674135316477
229553420	7.90422	NEG_DYT	14.7645879255577
187752830	7.92683	NEG_DYT	12.0760264290869
179046820	7.94889	NEG_DYT	11.5160667903859
224214240	7.97134	NEG_DYT	14.421178567682
222527310	7.99377	NEG_DYT	14.3126773468801
177344880	8.01585	NEG_DYT	11.4066001452189
233428770	8.03822	NEG_DYT	15.0138455746806
251377420	8.06065	NEG_DYT	16.1682802203071
205974880	8.0827	NEG_DYT	13.248045819645
223777440	8.1052	NEG_DYT	14.3930841397886
196671840	8.12752	NEG_DYT	12.6496859605107
330228740	8.14949	NEG_DYT	21.2398981782809
412227100	8.17185	NEG_DYT	26.5139298000774
628881860	8.19421	NEG_DYT	40.4488920999665
438126180	8.21572	NEG_DYT	28.1797261269239
124193150	8.238	NEG_DYT	7.98794756761621
533539580	8.25336	NEG_DYT	34.3165962880237
460721700	8.27484	NEG_DYT	29.6330416199525
304636380	8.29706	NEG_DYT	19.5938296969552
364856830	8.31957	NEG_DYT	23.4671334749675
264148320	8.34197	NEG_DYT	16.9896884830919
218651730	8.36372	NEG_DYT	14.0634049044458
354049250	8.38598	NEG_DYT	22.7720034909642
303437730	8.40832	NEG_DYT	19.5167340330484
276315390	8.43032	NEG_DYT	17.7722591579763
300760770	8.45203	NEG_DYT	19.3445553249586
275969500	8.47421	NEG_DYT	17.7500119472069
196439680	8.49607	NEG_DYT	12.6347537206304
116356510	8.51858	NEG_DYT	7.48390471640997
214047460	8.54039	NEG_DYT	13.7672640355883
272314910	8.56252	NEG_DYT	17.5149533042694
216454900	8.58506	NEG_DYT	13.922107555478
202093360	8.60734	NEG_DYT	12.9983913238644
210676640	8.62977	NEG_DYT	13.5504571229698
194035440	8.65227	NEG_DYT	12.4801160207253
89017776	8.67415	NEG_DYT	5.72551165079398
206784220	8.68796	NEG_DYT	13.3001015528668
189212560	8.71065	NEG_DYT	12.1699144309846
218004210	8.73264	NEG_DYT	14.0217572305686
293684930	8.75492	NEG_DYT	18.8894461750832
281468540	8.77722	NEG_DYT	18.1037032996867
347693600	8.79915	NEG_DYT	22.3632160581781
272260930	8.82153	NEG_DYT	17.5114813784047
255837310	8.84414	NEG_DYT	16.4551347487359
276186050	8.86608	NEG_DYT	17.7639401714751
201084690	8.88876	NEG_DYT	12.9335149351664
208349490	8.91113	NEG_DYT	13.4007777551304
203468540	8.93314	NEG_DYT	13.0868411758573
230596180	8.95575	NEG_DYT	14.8316569402788
287120770	8.97815	NEG_DYT	18.4672476407402
206699900	8.99977	NEG_DYT	13.2946781962734
233212780	9.02219	NEG_DYT	14.9999533689097
251709620	9.04466	NEG_DYT	16.189646907455
305389180	9.06632	NEG_DYT	19.6422488483246
256471630	9.08835	NEG_DYT	16.4959334151768
222492640	9.11103	NEG_DYT	14.3104474159848
279993890	9.13318	NEG_DYT	18.008855662111
216528020	9.1556	NEG_DYT	13.9268105421253
259794910	9.17807	NEG_DYT	16.7096826146496
300240800	9.19943	NEG_DYT	19.3111115070287
313674820	9.22177	NEG_DYT	20.1751708161155
279841980	9.2443	NEG_DYT	17.9990850015311
224287220	9.26586	NEG_DYT	14.425872549705
257692540	9.28788	NEG_DYT	16.5744608143512
272847360	9.30981	NEG_DYT	17.5491998201391
302970820	9.3318	NEG_DYT	19.4867029677377
305252450	9.35389	NEG_DYT	19.6334545462965
397694940	9.37577	NEG_DYT	25.5792395041616
376486880	9.39776	NEG_DYT	24.2151636973168
332780220	9.41947	NEG_DYT	21.4040061702259
341705920	9.44069	NEG_DYT	21.9780959940549
304884960	9.46235	NEG_DYT	19.6098180506313
248343470	9.48498	NEG_DYT	15.9731403633765
282631100	9.50715	NEG_DYT	18.1785
286169310	9.5297	NEG_DYT	18.4060509274538
347268480	9.55197	NEG_DYT	22.3358728732283
240353330	9.5731	NEG_DYT	15.4592245847855
281006460	9.59536	NEG_DYT	18.0739828939152
320826910	9.61704	NEG_DYT	20.6351842703106
286945920	9.63882	NEG_DYT	18.4560015081459
322332860	9.66126	NEG_DYT	20.7320450846103
142496590	9.68283	NEG_DYT	9.16520186084421
220555790	9.70436	NEG_DYT	14.1858716543881
208456900	9.7268	NEG_DYT	13.4076862315499
263353920	9.74824	NEG_DYT	16.9385936719231
217923300	9.77073	NEG_DYT	14.0165532008963
212802880	9.79328	NEG_DYT	13.6872142117156
187560290	9.81522	NEG_DYT	12.0636424978905
266408800	9.83755	NEG_DYT	17.1350797201903
199481550	9.85987	NEG_DYT	12.8304029820228
174250830	9.88222	NEG_DYT	11.207594731703
152889620	9.90465	NEG_DYT	9.83366850903424
113490150	9.92711	NEG_DYT	7.29954403798356
129827310	9.9493	NEG_DYT	8.35032966894434
161756700	9.97222	NEG_DYT	10.403987968021
364352540	9.99463	NEG_DYT	23.434698174962
112337030	10.0171	NEG_DYT	7.22537680654472
207380800	10.0396	NEG_DYT	13.3384728298646
228797890	10.0626	NEG_DYT	14.7159931840139
137193040	10.0852	NEG_DYT	8.82408417985914
120749800	10.1079	NEG_DYT	7.76647561640995
292023810	10.1305	NEG_DYT	18.7826050210943
130002910	10.1533	NEG_DYT	8.36162404059748
112392620	10.1762	NEG_DYT	7.22895228558912
184760640	10.1991	NEG_DYT	11.8835725229549
135361440	10.2215	NEG_DYT	8.7062779661924
270355780	10.2441	NEG_DYT	17.3889445210302
126446970	10.2665	NEG_DYT	8.13291044187171
271126980	10.2888	NEG_DYT	17.4385471373109
141188660	10.3119	NEG_DYT	9.08107744446446
103124120	10.3345	NEG_DYT	6.63281399591332
160076350	10.357	NEG_DYT	10.2959099645623
119477470	10.3796	NEG_DYT	7.68464094735852
145360260	10.4023	NEG_DYT	9.34938952184609
211717280	10.4253	NEG_DYT	13.6173897819511
117983380	10.4478	NEG_DYT	7.58854295337656
123058520	10.4703	NEG_DYT	7.91496958977569
274498590	10.4927	NEG_DYT	17.6554048617382
106643920	10.5154	NEG_DYT	6.85920311518838
269706400	10.5378	NEG_DYT	17.347177214287
194669060	10.5597	NEG_DYT	12.5208696640445
160505710	10.5822	NEG_DYT	10.3235258609916
114246280	10.6047	NEG_DYT	7.34817737077448
102019520	10.6272	NEG_DYT	6.56176750999047
98781952	10.6497	NEG_DYT	6.35353119880429
111303130	10.6708	NEG_DYT	7.15887765590591
63997860	10.6931	NEG_DYT	4.11626204923253
208701710	10.7107	NEG_DYT	13.4234321035568
93607992	10.7336	NEG_DYT	6.02074858400675
302775580	10.7558	NEG_DYT	19.4741453759292
143370100	10.7783	NEG_DYT	9.22138492794403
135184460	10.8	NEG_DYT	8.69489483467092
261174980	10.8225	NEG_DYT	16.7984469853064
308633570	10.8448	NEG_DYT	19.8509239419904
139050750	10.8669	NEG_DYT	8.94356975596246
117494150	10.8893	NEG_DYT	7.55707629367347
144910140	10.912	NEG_DYT	9.32043836826688
349516290	10.9345	NEG_DYT	22.4804491918253
138115520	10.9569	NEG_DYT	8.88341693591029
140875440	10.9792	NEG_DYT	9.06093152710003
124491820	11.0016	NEG_DYT	8.00715764723831
123475120	11.0245	NEG_DYT	7.94176477901655
96156736	11.047	NEG_DYT	6.18468059986492
290110050	11.0693	NEG_DYT	18.6595143793238
243329070	11.0923	NEG_DYT	15.6506204475594
275025440	11.115	NEG_DYT	17.6892911926348
166411180	11.1378	NEG_DYT	10.7033582810738
126869580	11.1601	NEG_DYT	8.16009218677109
124202110	11.1821	NEG_DYT	7.98852
88184976	11.2036	NEG_DYT	5.67194699981032
196088320	11.2191	NEG_DYT	12.6121546863249
304270020	11.2415	NEG_DYT	19.570265881472
226983950	11.264	NEG_DYT	14.599322839387
104002980	11.2864	NEG_DYT	6.68934116829984
195779870	11.3085	NEG_DYT	12.5923155693749
91074472	11.3301	NEG_DYT	5.85779575672515
325809570	11.3502	NEG_DYT	20.9556627091557
121172050	11.3727	NEG_DYT	7.79363420656107
302903900	11.3952	NEG_DYT	19.4823987573104
345575260	11.4177	NEG_DYT	22.2269670875192
112325950	11.44	NEG_DYT	7.22466415484815
130040730	11.4619	NEG_DYT	8.36405657554008
121780300	11.4844	NEG_DYT	7.83275608331516
133693740	11.5071	NEG_DYT	8.59901359486021
150417890	11.5296	NEG_DYT	9.67468993701715
105046710	11.5524	NEG_DYT	6.75647257220374
169943700	11.5751	NEG_DYT	10.9305655347875
228283200	11.5969	NEG_DYT	14.6828889690586
128849260	11.6193	NEG_DYT	8.28742272022368
172667520	11.6419	NEG_DYT	11.1057582192764
127043540	11.6642	NEG_DYT	8.17128107568213
86968856	11.6867	NEG_DYT	5.59372768742531
160341760	11.7096	NEG_DYT	10.3129808027198
135916420	11.7321	NEG_DYT	8.74197358339089
166857920	11.7546	NEG_DYT	10.7320920372943
167942340	11.7766	NEG_DYT	10.8018405709395
324866940	11.7976	NEG_DYT	20.8950339303892
202799180	11.8199	NEG_DYT	13.0437887805854
340751230	11.8423	NEG_DYT	21.9166915312216
130122660	11.8641	NEG_DYT	8.36932621033246
158910530	11.8869	NEG_DYT	10.2209258850597
335250400	11.9094	NEG_DYT	21.5628850481879
101967820	11.9306	NEG_DYT	6.5584422308648
414504540	11.952	NEG_DYT	26.660411883094
131009780	11.9743	NEG_DYT	8.42638465555414
276303650	11.9942	NEG_DYT	17.7715040559079
136066450	12.017	NEG_DYT	8.75162332472984
123323470	12.0394	NEG_DYT	7.93201084131041
418477630	12.0609	NEG_DYT	26.9159560463705
256841900	12.0834	NEG_DYT	16.5197487169536
396696160	12.1051	NEG_DYT	25.5149992278535
156460640	12.1278	NEG_DYT	10.0633520344373
361405410	12.1501	NEG_DYT	23.2451424714877
227977100	12.1717	NEG_DYT	14.6632010011599
162400270	12.194	NEG_DYT	10.4453815828547
156492480	12.2164	NEG_DYT	10.0653999432837
312079740	12.2385	NEG_DYT	20.0725772720581
377696190	12.2607	NEG_DYT	24.2929449990471
277809440	12.2831	NEG_DYT	17.8683545792084
314556610	12.3047	NEG_DYT	20.2318864424254
123085640	12.3275	NEG_DYT	7.91671391414489
125673760	12.3501	NEG_DYT	8.08317854491317
143405550	12.3725	NEG_DYT	9.22366502746057
102826220	12.395	NEG_DYT	6.61365
202922160	12.4175	NEG_DYT	13.0516986998673
268688100	12.4401	NEG_DYT	17.2816814360729
136562400	12.4624	NEG_DYT	8.78352220640052
151930590	12.4852	NEG_DYT	9.77198490284686
158427540	12.5076	NEG_DYT	10.1898605743265
160244820	12.5298	NEG_DYT	10.3067457435623
144259330	12.5525	NEG_DYT	9.27857908571804
150898670	12.5748	NEG_DYT	9.7056131033235
324493760	12.5974	NEG_DYT	20.871031461064
215508260	12.6201	NEG_DYT	13.8612208585433
116933130	12.6422	NEG_DYT	7.5209921912541
160288800	12.6645	NEG_DYT	10.3095744819752
144985360	12.6874	NEG_DYT	9.32527642427912
120480000	12.7094	NEG_DYT	7.74912241896111
149255250	12.7313	NEG_DYT	9.59991039112422
207858460	12.7538	NEG_DYT	13.369195321686
197476320	12.7752	NEG_DYT	12.701429104631
167129840	12.7979	NEG_DYT	10.7495815904829
152261360	12.8205	NEG_DYT	9.79325961418915
177303390	12.8426	NEG_DYT	11.4039315604815
146024240	12.8651	NEG_DYT	9.39209588226891
150742300	12.8879	NEG_DYT	9.69555558114012
156445060	12.9101	NEG_DYT	10.0623499483874
196288690	12.9322	NEG_DYT	12.6250422332961
181458780	12.9548	NEG_DYT	11.6712010310038
146180910	12.9766	NEG_DYT	9.40217270007584
163763060	12.9989	NEG_DYT	10.5330345255949
177755310	13.0207	NEG_DYT	11.432998487802
204345780	13.0425	NEG_DYT	13.1432641518766
220755310	13.0638	NEG_DYT	14.1987045304259
204373310	13.0864	NEG_DYT	13.1450348469314
238469660	13.1086	NEG_DYT	15.3380692940574
264190540	13.1294	NEG_DYT	16.9924040205133
226199170	13.152	NEG_DYT	14.5488467745468
231034340	13.1731	NEG_DYT	14.8598388416657
285184350	13.194	NEG_DYT	18.342699536204
254389440	13.216	NEG_DYT	16.3620095671561
215989860	13.2382	NEG_DYT	13.8921967662207
214149340	13.2595	NEG_DYT	13.773816829347
206824060	13.2817	NEG_DYT	13.3026640116746
159138370	13.3042	NEG_DYT	10.2355802679609
188563760	13.326	NEG_DYT	12.1281844291136
169006640	13.3486	NEG_DYT	10.8702950114317
180828500	13.371	NEG_DYT	11.6306622122934
169429580	13.3928	NEG_DYT	10.897497981517
151414380	13.4156	NEG_DYT	9.73878292339888
154074800	13.4378	NEG_DYT	9.90989779944348
152790050	13.4596	NEG_DYT	9.82726429157694
123966560	13.4824	NEG_DYT	7.97337358314648
125544280	13.505	NEG_DYT	8.07485055378761
118876660	13.5272	NEG_DYT	7.64599760206854
123251010	13.5496	NEG_DYT	7.92735030503486
131263230	13.5723	NEG_DYT	8.44268624151933
118667890	13.5948	NEG_DYT	7.63256977763788
113873220	13.6177	NEG_DYT	7.32418261969863
94334704	13.6404	NEG_DYT	6.06748978795203
92573344	13.6632	NEG_DYT	5.95420132294654
104935470	13.6861	NEG_DYT	6.74931775499022
129240680	13.7085	NEG_DYT	8.31259836346098
121583120	13.7308	NEG_DYT	7.8200737131411
83490880	13.7538	NEG_DYT	5.37002863534854
83186296	13.7733	NEG_DYT	5.35043817466746
76548232	13.7893	NEG_DYT	4.92348622778085
78644192	13.8	NEG_DYT	5.05829574492266
69765312	13.809	NEG_DYT	4.48721732474284
69141224	13.8198	NEG_DYT	4.44707676770263
60562280	13.8359	NEG_DYT	3.8952898546763
64668004	13.8484	NEG_DYT	4.15936487040062
67654528	13.8626	NEG_DYT	4.35145434652251
72602816	13.8716	NEG_DYT	4.66972202145841
66640384	13.883	NEG_DYT	4.28622587701343
66433052	13.892	NEG_DYT	4.27289054293833
66718972	13.9034	NEG_DYT	4.29128055855942
58532296	13.9211	NEG_DYT	3.7647238310663
67697816	13.9301	NEG_DYT	4.35423857636375
103115140	13.9476	NEG_DYT	6.63223641358162
94377800	13.9669	NEG_DYT	6.07026166859419
71514208	13.9864	NEG_DYT	4.59970412090844
66079780	13.9971	NEG_DYT	4.25016853119205
68657336	14.0096	NEG_DYT	4.41595369873627
67734376	14.0203	NEG_DYT	4.35659006968743
66783204	14.0333	NEG_DYT	4.29541188019965
54464628	14.0458	NEG_DYT	3.50309652950844
46287800	14.0565	NEG_DYT	2.97717321301783
52139192	14.0656	NEG_DYT	3.35352740399832
62344000	14.0748	NEG_DYT	4.0098878493336
81693184	14.0855	NEG_DYT	5.25440308441829
63671084	14.1092	NEG_DYT	4.09524422695847
63694984	14.1217	NEG_DYT	4.09678144496821
59416356	14.1307	NEG_DYT	3.82158546092775
54782832	14.1414	NEG_DYT	3.52356301149884
50050904	14.1522	NEG_DYT	3.21921134026951
49197984	14.1635	NEG_DYT	3.16435259613289
50560044	14.1725	NEG_DYT	3.25195858618908
58089176	14.1833	NEG_DYT	3.73622290870334
52566740	14.1976	NEG_DYT	3.38102675486139
50837364	14.2068	NEG_DYT	3.26979546060165
51035728	14.2175	NEG_DYT	3.28255
55013888	14.2267	NEG_DYT	3.53842424348453
70731440	14.2397	NEG_DYT	4.54935746538349
70701256	14.2574	NEG_DYT	4.54741606837906
62233924	14.2699	NEG_DYT	4.00280789913946
59000756	14.2842	NEG_DYT	3.79485459043206
54440868	14.2932	NEG_DYT	3.50156831612303
56089228	14.3025	NEG_DYT	3.60758876292349
41045944	14.3139	NEG_DYT	2.64002361269773
45046728	14.3232	NEG_DYT	2.89734901930315
49618924	14.3339	NEG_DYT	3.19142692872782
42532328	14.3447	NEG_DYT	2.73562596642935
49599484	14.3537	NEG_DYT	3.19017657232157
48981156	14.3628	NEG_DYT	3.15040649125358
42672016	14.3758	NEG_DYT	2.74461052330567
48789432	14.3865	NEG_DYT	3.13807504415321
42206948	14.3972	NEG_DYT	2.71469793312356
45257728	14.4064	NEG_DYT	2.91092027453556
45797716	14.4155	NEG_DYT	2.94565162510636
47016772	14.4247	NEG_DYT	3.02405977732722
41593024	14.4336	NEG_DYT	2.67521111180933
41090108	14.4444	NEG_DYT	2.64286418575974
46817660	14.4535	NEG_DYT	3.01125314333748
41862648	14.4627	NEG_DYT	2.69255298915901
39791664	14.4717	NEG_DYT	2.55934989699675
42255060	14.4807	NEG_DYT	2.71779243659153
46678436	14.4898	NEG_DYT	3.00229843035891
50712604	14.499	NEG_DYT	3.26177105395333
44826648	14.5103	NEG_DYT	2.88319374986453
44325424	14.5194	NEG_DYT	2.85095565113178
50401500	14.5284	NEG_DYT	3.24176123505369
50986756	14.5375	NEG_DYT	3.27940416658118
44060916	14.5467	NEG_DYT	2.83394282848242
47933160	14.5557	NEG_DYT	3.08300070358275
46820196	14.5672	NEG_DYT	3.01141625567525
45102272	14.5763	NEG_DYT	2.90092153968528
46594112	14.587	NEG_DYT	2.99687481649058
43584156	14.5961	NEG_DYT	2.80327822353169
44104656	14.6053	NEG_DYT	2.83675613039648
48292508	14.6143	NEG_DYT	3.10611351602473
48216436	14.6235	NEG_DYT	3.1012206604416
42059928	14.6366	NEG_DYT	2.70524179120759
46977828	14.649	NEG_DYT	3.02155494811503
45241476	14.658	NEG_DYT	2.90987496628894
62790304	14.6693	NEG_DYT	4.03859356258121
66774216	14.6857	NEG_DYT	4.29483378331799
74198536	14.6987	NEG_DYT	4.77235672951273
64596464	14.7111	NEG_DYT	4.15476350737064
59731456	14.7218	NEG_DYT	3.84185229753311
55857832	14.7309	NEG_DYT	3.59270566256444
55150816	14.7373	NEG_DYT	3.54723128062416
55953652	14.7462	NEG_DYT	3.59886868472733
60013004	14.7576	NEG_DYT	3.85996111160029
59870280	14.7706	NEG_DYT	3.85078128301361
59069436	14.7848	NEG_DYT	3.79927200185084
52804544	14.794	NEG_DYT	3.39632200973953
51059852	14.8033	NEG_DYT	3.28410560957866
58205996	14.8122	NEG_DYT	3.74373662451495
48480716	14.8214	NEG_DYT	3.11821881841706
46776760	14.8305	NEG_DYT	3.00862250665972
47696268	14.843	NEG_DYT	3.06776410740021
45888056	14.8544	NEG_DYT	2.95146218054568
43095756	14.8636	NEG_DYT	2.7718649483871
44307860	14.8728	NEG_DYT	2.84982595669149
42946608	14.8817	NEG_DYT	2.7622719361814
44183500	14.8908	NEG_DYT	2.84182727754124
45541048	14.9001	NEG_DYT	2.92914306141919
39221720	14.9091	NEG_DYT	2.52269181409541
43805788	14.9155	NEG_DYT	2.81753331566283
41371084	14.9241	NEG_DYT	2.66093620950468
46842208	14.9332	NEG_DYT	3.01283203989409
48682712	14.9445	NEG_DYT	3.13121094766789
42676200	14.9538	NEG_DYT	2.74487963293549
42677460	14.9629	NEG_DYT	2.74496067455442
44403428	14.9718	NEG_DYT	2.85597277053059
44821504	14.981	NEG_DYT	2.88286289423934
49038528	14.9902	NEG_DYT	3.1540965863019
46431696	14.9993	NEG_DYT	2.98642842317386
48157672	15.0083	NEG_DYT	3.09744
44228344	15.0175	NEG_DYT	2.84471158734997
43677768	15.0265	NEG_DYT	2.80929922990523
46946884	15.0354	NEG_DYT	3.01956466886427
44971072	15.0446	NEG_DYT	2.89248292031801
43319072	15.0537	NEG_DYT	2.78622835328512
41796004	15.0628	NEG_DYT	2.68826653070542
43824296	15.0719	NEG_DYT	2.81872372699857
42479392	15.0811	NEG_DYT	2.73222118933464
39247900	15.0923	NEG_DYT	2.52437567884416
43373828	15.1015	NEG_DYT	2.78975019049604
39604700	15.1105	NEG_DYT	2.54732460712342
46723804	15.1197	NEG_DYT	3.00521644319011
41410924	15.1289	NEG_DYT	2.66349866831254
41170936	15.1378	NEG_DYT	2.64806294129493
41383984	15.1469	NEG_DYT	2.66176592131746
41475304	15.1561	NEG_DYT	2.66763950912706
43648580	15.1674	NEG_DYT	2.80742
42143796	15.1766	NEG_DYT	2.71063607572812
42433632	15.1856	NEG_DYT	2.72927796355533
41639352	15.1946	NEG_DYT	2.6781908706359
42052444	15.2039	NEG_DYT	2.70476042971868
40542616	15.2128	NEG_DYT	2.60765018732513
39464124	15.2218	NEG_DYT	2.53828293520137
40348092	15.2309	NEG_DYT	2.59513864773826
42818392	15.2402	NEG_DYT	2.75402524394974
43098936	15.2492	NEG_DYT	2.77206948199677
47549856	15.2605	NEG_DYT	3.05834707128131
49194724	15.2719	NEG_DYT	3.16414291702361
66893152	15.2808	NEG_DYT	4.3024835975944
77896608	15.2955	NEG_DYT	5.01021208012804
92844280	15.3078	NEG_DYT	5.9716275864899
143321600	15.3223	NEG_DYT	9.21826546880293
57373204	15.3414	NEG_DYT	3.69017248808125
79117240	15.3538	NEG_DYT	5.08872159869129
146697360	15.3695	NEG_DYT	9.43539011602265
145911570	15.3798	NEG_DYT	9.38484908924978
141493040	15.4011	NEG_DYT	9.10065478412153
144969280	15.4234	NEG_DYT	9.32424217885667
213535100	15.4453	NEG_DYT	13.7343096833093
161551340	15.4674	NEG_DYT	10.3907794705114
88762912	15.49	NEG_DYT	5.70911911812311
70486824	15.512	NEG_DYT	4.5336240712132
66370232	15.5347	NEG_DYT	4.26885003936629
63159940	15.5557	NEG_DYT	4.06236808627356
59310652	15.5732	NEG_DYT	3.81478671228752
57667676	15.589	NEG_DYT	3.7091125576111
58225432	15.6066	NEG_DYT	3.74498672364621
54695496	15.6259	NEG_DYT	3.51794566957004
55154112	15.6417	NEG_DYT	3.54744327520827
55961956	15.6559	NEG_DYT	3.59940278758728
57517980	15.6717	NEG_DYT	3.69948429873304
57974976	15.6893	NEG_DYT	3.72887770800409
58532420	15.7069	NEG_DYT	3.7647318065907
59110040	15.7227	NEG_DYT	3.80188360018002
58078912	15.7369	NEG_DYT	3.73556274110284
54884320	15.751	NEG_DYT	3.53009059230939
56530124	15.7668	NEG_DYT	3.63594664039718
57406776	15.7845	NEG_DYT	3.69233179699435
54677332	15.8003	NEG_DYT	3.51677738388264
54940160	15.8162	NEG_DYT	3.5336821510401
54154140	15.8303	NEG_DYT	3.48312633095583
54411032	15.8445	NEG_DYT	3.49964930204192
54613836	15.8586	NEG_DYT	3.51269340083886
52876948	15.8727	NEG_DYT	3.40097894416535
54074000	15.8869	NEG_DYT	3.47797182671732
53314704	15.901	NEG_DYT	3.42913486077918
55970776	15.9152	NEG_DYT	3.59997007891974
53881668	15.931	NEG_DYT	3.46560127381988
54480260	15.9452	NEG_DYT	3.50410196013305
57236004	15.9611	NEG_DYT	3.68134795624293
54644668	15.9786	NEG_DYT	3.51467647639016
54235168	15.9945	NEG_DYT	3.48833795024006
