# Supplementary material for: Based on untargeted metabolomics and metagenomics: a study on the mechanism of Miao ethnomedicine Zingiber mioga (Thunb.) Rosc. in treating slow transit constipation
Source: Front Microbiol. 2026 Feb 27;17:1751739. doi: 10.3389/fmicb.2026.1751739 (PMC12982368; doi:10.3389/fmicb.2026.1751739)
Supplement: Supplementary file 5 [file Table_4.xlsx]

## Sheet: POS_DYT.TIC
Intensity	Retention	Spname	Intensity_Perc
153042860	0.00783481	POS_DYT	5.54828615396395
154630460	0.0167515	POS_DYT	5.60584165899067
153702750	0.023216	POS_DYT	5.5722092468161
159056380	0.0291222	POS_DYT	5.76629521203164
159996880	0.0349452	POS_DYT	5.80039130202762
188954660	0.0408014	POS_DYT	6.85020211857623
234308660	0.0464577	POS_DYT	8.49442760042413
331639940	0.0683182	POS_DYT	12.0229933445012
290514910	0.0904181	POS_DYT	10.5320813572948
259286990	0.112912	POS_DYT	9.39997080896155
255812860	0.134981	POS_DYT	9.27402264400912
242958110	0.157089	POS_DYT	8.8079974309566
234257570	0.179485	POS_DYT	8.49257542685912
247511820	0.201072	POS_DYT	8.97308377436502
234763580	0.223299	POS_DYT	8.51091988459316
233604990	0.24577	POS_DYT	8.46891734455228
232721500	0.26777	POS_DYT	8.43688804678455
218221540	0.28962	POS_DYT	7.91121878458551
223849520	0.312052	POS_DYT	8.11525080220976
229911490	0.334166	POS_DYT	8.33501632551967
218070720	0.356579	POS_DYT	7.90575108411427
217401100	0.378725	POS_DYT	7.88147524808757
211020670	0.400827	POS_DYT	7.6501645458089
315970880	0.423195	POS_DYT	11.4549405216278
292499260	0.443652	POS_DYT	10.6040203006053
582819780	0.46516	POS_DYT	21.1290544075713
636417790	0.487012	POS_DYT	23.072151241772
1589424300	0.506335	POS_DYT	57.6216416529581
2671327000	0.52471	POS_DYT	96.8440253064406
2471172400	0.543064	POS_DYT	89.5877900542231
2330108400	0.560983	POS_DYT	84.4737753395035
2320616700	0.581139	POS_DYT	84.1296712912155
2293970200	0.600604	POS_DYT	83.1636516611484
2202974500	0.618473	POS_DYT	79.8647706654571
2342219800	0.636266	POS_DYT	84.9128517715901
2563099900	0.655431	POS_DYT	92.9204517374831
2758380800	0.673916	POS_DYT	100
2301717500	0.691931	POS_DYT	83.4445157100862
2321129000	0.709733	POS_DYT	84.1482437812792
2232761100	0.727891	POS_DYT	80.9446288199222
2313298400	0.74625	POS_DYT	83.8643598447321
2227021800	0.764318	POS_DYT	80.7365611013534
1799780200	0.782243	POS_DYT	65.2477061905303
1587602400	0.800941	POS_DYT	57.5555920342833
1648234800	0.819768	POS_DYT	59.7537076824201
1663151100	0.837748	POS_DYT	60.2944705821618
1638302200	0.855827	POS_DYT	59.3936196191621
1566002000	0.874139	POS_DYT	56.7725094374207
1667504100	0.892831	POS_DYT	60.4522805553171
1924365200	0.910694	POS_DYT	69.7643052039805
2138521900	0.929019	POS_DYT	77.5281607238565
2160830000	0.948358	POS_DYT	78.3368996767959
2210001200	0.966904	POS_DYT	80.1195106926498
2141511300	0.986056	POS_DYT	77.6365358981617
1952542500	1.00447	POS_DYT	70.7858211600081
2038276500	1.0241	POS_DYT	73.8939489428001
1579043200	1.04264	POS_DYT	57.2452940507707
1736632400	1.06196	POS_DYT	62.9583993624086
1544966300	1.08016	POS_DYT	56.0098989958167
1408233700	1.10049	POS_DYT	51.0529111861567
1310410000	1.1193	POS_DYT	47.5064936646891
1221413500	1.13897	POS_DYT	44.2800899716239
1252003800	1.15833	POS_DYT	45.3890847848129
1218583700	1.17828	POS_DYT	44.1775008004696
1131698600	1.1969	POS_DYT	41.0276420137495
1202613200	1.21734	POS_DYT	43.5985198272842
1157029000	1.23658	POS_DYT	41.9459488697137
1201171700	1.25701	POS_DYT	43.5462609078485
1063668400	1.2749	POS_DYT	38.5613327934997
1051970500	1.29572	POS_DYT	38.1372470400026
1054078500	1.3145	POS_DYT	38.2136686856289
1043668000	1.33599	POS_DYT	37.8362552407557
1234675300	1.35388	POS_DYT	44.7608720304318
1165140500	1.3742	POS_DYT	42.2400163168189
1318305300	1.39396	POS_DYT	47.7927231802078
1348941600	1.41509	POS_DYT	48.9033856384151
1306758100	1.43298	POS_DYT	47.3741007768036
1470653100	1.45305	POS_DYT	53.3158112179435
1294720300	1.4716	POS_DYT	46.9376925767465
1386800300	1.49206	POS_DYT	50.275882865774
1583928800	1.51026	POS_DYT	57.4224124529869
1506395500	1.5291	POS_DYT	54.6115858985097
1373522000	1.54731	POS_DYT	49.7945026299487
1132833200	1.56608	POS_DYT	41.0687748406601
1288949500	1.5847	POS_DYT	46.7284828838716
1305243500	1.60429	POS_DYT	47.3191917519147
1196702100	1.62291	POS_DYT	43.3842238171031
1088384100	1.64161	POS_DYT	39.4573548365766
1232541400	1.66051	POS_DYT	44.6835114281538
1214062800	1.6806	POS_DYT	44.0136039229971
1264047600	1.69987	POS_DYT	45.8257105037854
1220504700	1.71873	POS_DYT	44.2471431065645
1064982300	1.73781	POS_DYT	38.6089658106669
1179691000	1.75777	POS_DYT	42.7675178133491
1222969600	1.77775	POS_DYT	44.3365035023446
1235829400	1.79735	POS_DYT	44.8027117938176
1283020000	1.81732	POS_DYT	46.5135198156832
1264734700	1.83807	POS_DYT	45.8506200449191
1127121200	1.85739	POS_DYT	40.8616968331566
1205412000	1.87724	POS_DYT	43.6999851507087
1225152000	1.89794	POS_DYT	44.4156223825224
1151631700	1.91753	POS_DYT	41.7502797293253
1045483300	1.93664	POS_DYT	37.9020655886236
1103453800	1.95721	POS_DYT	40.0036789699232
1006264800	1.97761	POS_DYT	36.4802713243944
978197700	1.99601	POS_DYT	35.4627504657805
1008049000	2.01655	POS_DYT	36.5449541992172
1002437600	2.0372	POS_DYT	36.3415232588626
933457470	2.05748	POS_DYT	33.840776081388
941747260	2.07703	POS_DYT	34.1413071030657
860194750	2.09828	POS_DYT	31.184771515231
892209280	2.11894	POS_DYT	32.3453991559106
838125500	2.13904	POS_DYT	30.384691627784
816876030	2.159	POS_DYT	29.6143313497542
891907460	2.18021	POS_DYT	32.3344572294007
876898940	2.20012	POS_DYT	31.7903510639285
844644990	2.22049	POS_DYT	30.6210436934596
761447680	2.23988	POS_DYT	27.6048789202709
809666820	2.26095	POS_DYT	29.3529747596851
792399040	2.2813	POS_DYT	28.7269632967283
826877950	2.30228	POS_DYT	29.9769324815486
868103810	2.32212	POS_DYT	31.4714998741291
889062530	2.34301	POS_DYT	32.2313195480479
960802880	2.36308	POS_DYT	34.8321334023207
946442430	2.38324	POS_DYT	34.3115218174372
1134528600	2.40451	POS_DYT	41.1302384355344
1339913100	2.42417	POS_DYT	48.5760740503994
1565582200	2.44359	POS_DYT	56.7573
1693294300	2.46272	POS_DYT	61.3872566108349
1663213300	2.48343	POS_DYT	60.2967255282519
1620779500	2.50252	POS_DYT	58.7583665025511
1383903000	2.52279	POS_DYT	50.1708466068209
1253094100	2.54212	POS_DYT	45.4286115970645
1275097600	2.56124	POS_DYT	46.2263078397297
1189055400	2.58048	POS_DYT	43.1070068353144
1143881500	2.60089	POS_DYT	41.4693105462451
1082925300	2.61982	POS_DYT	39.2594561273048
1085687800	2.64001	POS_DYT	39.3596054612909
1051792100	2.659	POS_DYT	38.1307794775834
1028093200	2.67984	POS_DYT	37.2716196400439
994300160	2.69894	POS_DYT	36.0465154049796
1024806000	2.71933	POS_DYT	37.1524482769022
1187651500	2.73801	POS_DYT	43.0561110344156
1282867500	2.75772	POS_DYT	46.5079912099156
1215460200	2.77733	POS_DYT	44.0642640784043
1101737200	2.79791	POS_DYT	39.9414468082144
1022431600	2.81667	POS_DYT	37.0663687914301
942300220	2.83697	POS_DYT	34.1613536463131
1005065600	2.85659	POS_DYT	36.4367965438274
1013601500	2.87714	POS_DYT	36.7462498288851
1015578100	2.8965	POS_DYT	36.8179078102632
1034886600	2.91664	POS_DYT	37.5179018067411
1157721500	2.93569	POS_DYT	41.9710541778713
1247217500	2.9561	POS_DYT	45.2155663206472
1043188600	2.97539	POS_DYT	37.8188754794117
1060820300	2.99508	POS_DYT	38.4580801896533
1072056600	3.01436	POS_DYT	38.8654314879222
1138086700	3.03385	POS_DYT	41.2592307777084
1162412300	3.05278	POS_DYT	42.1411104659661
1029375600	3.07324	POS_DYT	37.318110682905
971303490	3.09262	POS_DYT	35.2128136187723
966440900	3.11245	POS_DYT	35.0365294015968
1103613100	3.13236	POS_DYT	40.0094540971283
1201914800	3.15175	POS_DYT	43.5732006255264
1196377200	3.17156	POS_DYT	43.3724451678318
1161217400	3.19227	POS_DYT	42.0977915739553
1106943600	3.21198	POS_DYT	40.1301952217765
1005370000	3.23061	POS_DYT	36.447832003471
1058080100	3.25103	POS_DYT	38.3587393009696
977517440	3.27102	POS_DYT	35.4380888962104
1008565100	3.29053	POS_DYT	36.5636644512607
949885060	3.30955	POS_DYT	34.4363280080836
1067871900	3.32942	POS_DYT	38.7137229203452
1255048800	3.34934	POS_DYT	45.4994756344012
1256702600	3.36852	POS_DYT	45.5594310981283
1116526600	3.3888	POS_DYT	40.4776091828945
1151106300	3.40933	POS_DYT	41.7312323229628
1078822900	3.42726	POS_DYT	39.1107311941846
1261138900	3.44643	POS_DYT	45.720260958893
1133517300	3.46782	POS_DYT	41.0935756223361
989625860	3.48761	POS_DYT	35.8770572939023
1005139300	3.50622	POS_DYT	36.4394684011722
1003269400	3.52585	POS_DYT	36.3716786311738
1002464800	3.5464	POS_DYT	36.3425093446126
999070340	3.56668	POS_DYT	36.2194494683258
1100188900	3.5859	POS_DYT	39.8853160520839
1123281400	3.60639	POS_DYT	40.7224919779024
844504510	3.62733	POS_DYT	30.615950850586
1093659500	3.64686	POS_DYT	39.6486047176662
959840700	3.66514	POS_DYT	34.7972513439769
1018485400	3.68497	POS_DYT	36.923306600742
1075690400	3.70623	POS_DYT	38.9971681937461
1027970400	3.72537	POS_DYT	37.2671677529078
1036463400	3.74388	POS_DYT	37.5751
1271237400	3.76353	POS_DYT	46.086363420163
1132778100	3.78322	POS_DYT	41.0667772919533
678149820	3.8029	POS_DYT	24.5850688925909
1013829000	3.8218	POS_DYT	36.7544974210957
877859460	3.84173	POS_DYT	31.825172942039
877044160	3.86365	POS_DYT	31.7956157467453
953323520	3.88222	POS_DYT	34.5609830230837
1159027100	3.90054	POS_DYT	42.0183862938721
1189103900	3.92174	POS_DYT	43.1087651132142
1051460100	3.94295	POS_DYT	38.1187434309288
856667460	3.96196	POS_DYT	31.0568961326877
685021120	3.98098	POS_DYT	24.8341751798736
1070845400	4.00182	POS_DYT	38.8215216695244
741258820	4.02265	POS_DYT	26.8729690983928
1032764500	4.04192	POS_DYT	37.4409689916635
1111223800	4.06203	POS_DYT	40.2853659654244
873988860	4.08221	POS_DYT	31.6848514896855
1294430500	4.10163	POS_DYT	46.9271864131305
1139152600	4.12026	POS_DYT	41.2978730130372
654683260	4.14148	POS_DYT	23.7343321125205
677258050	4.16314	POS_DYT	24.5527394187199
648731840	4.18381	POS_DYT	23.5185743752277
1070519900	4.20391	POS_DYT	38.8097212683615
1072251000	4.22517	POS_DYT	38.8724791007826
1070996000	4.24385	POS_DYT	38.826981394302
969989890	4.26337	POS_DYT	35.1651914775509
974330820	4.2822	POS_DYT	35.3225638751546
923845820	4.30213	POS_DYT	33.4923234674487
925150720	4.32294	POS_DYT	33.5396302062427
1197119900	4.34205	POS_DYT	43.3993703842486
927468930	4.36239	POS_DYT	33.6236726270716
772018560	4.38232	POS_DYT	27.9881066457539
847232380	4.40315	POS_DYT	30.7148447378984
855124800	4.42248	POS_DYT	31.0009698443377
776308540	4.44341	POS_DYT	28.143631945234
632971200	4.4643	POS_DYT	22.9472014886415
897361410	4.48511	POS_DYT	32.5321801108824
1000143000	4.50684	POS_DYT	36.258336774966
875337470	4.52648	POS_DYT	31.7337428537786
1151052300	4.5476	POS_DYT	41.7292746527238
1183898400	4.56653	POS_DYT	42.9200493274895
909062020	4.58794	POS_DYT	32.956364110423
915845700	4.60855	POS_DYT	33.2022938964772
813644860	4.62941	POS_DYT	29.4971912507512
987802110	4.6511	POS_DYT	35.8109406068952
999725890	4.6695	POS_DYT	36.2432152224957
793368320	4.68935	POS_DYT	28.7621027524554
943611780	4.71014	POS_DYT	34.2089018311032
889275140	4.73038	POS_DYT	32.2390273308167
736307840	4.74975	POS_DYT	26.6934804650612
921120260	4.77041	POS_DYT	33.3935133249187
826429310	4.79157	POS_DYT	29.9606678671777
919171390	4.81369	POS_DYT	33.3228606434616
1022048400	4.83365	POS_DYT	37.0524765833637
1021685400	4.8532	POS_DYT	37.0393166889793
1030988300	4.87252	POS_DYT	37.3765761420613
975264900	4.89284	POS_DYT	35.356427219911
823467520	4.91186	POS_DYT	29.8532936424151
964955260	4.93238	POS_DYT	34.9826702680065
763585410	4.95371	POS_DYT	27.6823783721232
948802240	4.97579	POS_DYT	34.3970723694132
908476030	4.99456	POS_DYT	32.9351201255461
1006752100	5.01635	POS_DYT	36.4979374856438
953316160	5.03676	POS_DYT	34.5607161998807
1034442200	5.05655	POS_DYT	37.5017909057372
1004792800	5.07605	POS_DYT	36.4269066838052
930258110	5.09788	POS_DYT	33.7247891951684
942411710	5.11746	POS_DYT	34.1653955102936
865879620	5.1376	POS_DYT	31.3908659747052
910061820	5.15959	POS_DYT	32.9926100123667
1056887800	5.18012	POS_DYT	38.3155146671555
1176120700	5.19867	POS_DYT	42.6380831827136
1117246200	5.21953	POS_DYT	40.5036969514869
1154522800	5.23922	POS_DYT	41.8550912187324
902853890	5.25942	POS_DYT	32.7312998263329
1050263900	5.27837	POS_DYT	38.0753774098196
989161280	5.29859	POS_DYT	35.8602148042794
1062475600	5.31851	POS_DYT	38.5180900331093
953200000	5.33755	POS_DYT	34.5565050336777
1017920700	5.35711	POS_DYT	36.9028344454834
860156670	5.37845	POS_DYT	31.1833909951809
856774140	5.39947	POS_DYT	31.0607636190043
1036086500	5.41926	POS_DYT	37.5614019645148
1000762200	5.43857	POS_DYT	36.2807847270399
1048168300	5.4585	POS_DYT	37.9994053032852
861142660	5.47938	POS_DYT	31.2191362410875
969054590	5.49865	POS_DYT	35.1312839039483
1010097100	5.51798	POS_DYT	36.6192042810043
956625220	5.53789	POS_DYT	34.6806800569378
925808960	5.55844	POS_DYT	33.5634934813931
935100670	5.57868	POS_DYT	33.9003472616979
780639870	5.59903	POS_DYT	28.3006563125729
855836610	5.621	POS_DYT	31.0267752008715
856267260	5.64131	POS_DYT	31.0423876210275
867267710	5.66137	POS_DYT	31.4411886132618
785519490	5.68196	POS_DYT	28.4775579209368
874767170	5.70379	POS_DYT	31.7130676808655
880994690	5.72393	POS_DYT	31.9388349135841
815254020	5.74401	POS_DYT	29.5555283737474
778629570	5.76517	POS_DYT	28.2277765999531
766738880	5.78616	POS_DYT	27.7967016011712
796108480	5.80676	POS_DYT	28.8614421910129
883222530	5.82741	POS_DYT	32.0196011370149
959013310	5.84783	POS_DYT	34.7672558480686
888958910	5.86935	POS_DYT	32.2275629963782
778957630	5.89046	POS_DYT	28.2396698091866
807385790	5.9112	POS_DYT	29.2702802310689
863845180	5.93273	POS_DYT	31.3171111109822
857146110	5.95358	POS_DYT	31.0742487041673
887288580	5.9739	POS_DYT	32.167008268039
957340610	5.99496	POS_DYT	34.7066151997578
998217980	6.01484	POS_DYT	36.1885487311977
911221890	6.0354	POS_DYT	33.0346662070734
887057340	6.05558	POS_DYT	32.1586250890377
856546180	6.0769	POS_DYT	31.0524993503435
881206210	6.09638	POS_DYT	31.9465031804166
798648830	6.11709	POS_DYT	28.9535378871547
862977730	6.13854	POS_DYT	31.2856633137818
873953540	6.15909	POS_DYT	31.6835710283366
867939070	6.17845	POS_DYT	31.465527529774
884799300	6.19991	POS_DYT	32.0767640203992
799260740	6.22118	POS_DYT	28.9757215537463
771801660	6.24155	POS_DYT	27.9802433369606
785868990	6.26298	POS_DYT	28.4902283977615
788950080	6.28473	POS_DYT	28.6019276236261
895819580	6.30438	POS_DYT	32.476283912649
906835520	6.32423	POS_DYT	32.8756464662167
917285700	6.34508	POS_DYT	33.254498436184
934183680	6.36615	POS_DYT	33.8671034833189
881819390	6.38613	POS_DYT	31.968732888512
875251650	6.40681	POS_DYT	31.7306316082247
881162370	6.42724	POS_DYT	31.9449138422077
967744130	6.44811	POS_DYT	35.083775597626
922181570	6.46844	POS_DYT	33.4319891582772
846708990	6.48949	POS_DYT	30.6958702003726
923432320	6.51013	POS_DYT	33.4773327888593
904028480	6.53064	POS_DYT	32.773882416815
882861500	6.5516	POS_DYT	32.006512661341
943814460	6.57226	POS_DYT	34.216249620067
816252290	6.59272	POS_DYT	29.5917188083676
887036670	6.61369	POS_DYT	32.157875736374
836230530	6.63459	POS_DYT	30.3159929912505
837238590	6.65463	POS_DYT	30.3525383442344
766137410	6.6758	POS_DYT	27.7748964174925
882765570	6.69653	POS_DYT	32.0030348964146
859221380	6.71668	POS_DYT	31.1494837841099
831766460	6.73794	POS_DYT	30.1541563804388
740743300	6.75979	POS_DYT	26.8542798731778
778531650	6.77955	POS_DYT	28.2242266912531
777723970	6.80081	POS_DYT	28.194945744982
763565570	6.82204	POS_DYT	27.6816591095762
713502210	6.84334	POS_DYT	25.8667044811217
682908540	6.86473	POS_DYT	24.7575874948085
680977020	6.88705	POS_DYT	24.6875638055485
723650620	6.90848	POS_DYT	26.2346163372367
800694080	6.92997	POS_DYT	29.0276846474569
804680700	6.95124	POS_DYT	29.1722121905721
762071810	6.97133	POS_DYT	27.627505600387
760458110	6.99298	POS_DYT	27.5690038880781
836042940	7.01474	POS_DYT	30.3091922623591
865682370	7.0355	POS_DYT	31.3837150403599
920346430	7.05615	POS_DYT	33.3654595478623
823648260	7.07704	POS_DYT	29.8598460372114
877658500	7.09813	POS_DYT	31.8178875084977
850909570	7.11921	POS_DYT	30.8481544680125
848790660	7.13872	POS_DYT	30.7713373004917
891883330	7.15906	POS_DYT	32.3335824408291
830515140	7.18014	POS_DYT	30.1087920855598
878478460	7.20097	POS_DYT	31.8476136434824
793007170	7.2219	POS_DYT	28.7490099264032
881739650	7.2422	POS_DYT	31.9658420621257
1022466900	7.26331	POS_DYT	37.067648527716
1437089300	7.28283	POS_DYT	52.0990176555753
1656767700	7.30221	POS_DYT	60.0631
1521179100	7.32093	POS_DYT	55.1475380049049
1340262900	7.34124	POS_DYT	48.5887554031699
1319311400	7.36039	POS_DYT	47.8291974770126
993475070	7.37947	POS_DYT	36.0166032913222
1017313900	7.39904	POS_DYT	36.8808360325014
956487620	7.42021	POS_DYT	34.6756916231435
898395070	7.43967	POS_DYT	32.5696535445722
864030590	7.45952	POS_DYT	31.323832808001
970190910	7.48011	POS_DYT	35.1724790862813
1006337700	7.50008	POS_DYT	36.482914179217
915419520	7.51898	POS_DYT	33.1868435279132
870154050	7.53915	POS_DYT	31.5458275376627
836542720	7.56041	POS_DYT	30.3273108629526
816111040	7.58027	POS_DYT	29.5865980505665
802569600	7.59947	POS_DYT	29.0956781601728
826200510	7.62036	POS_DYT	29.9523731458688
880538880	7.64129	POS_DYT	31.9223103641093
764452350	7.66064	POS_DYT	27.7138076802159
722985980	7.68103	POS_DYT	26.2105210419098
915359870	7.70191	POS_DYT	33.1846810273621
712989760	7.72273	POS_DYT	25.8481265530851
1054284000	7.74372	POS_DYT	38.2211187084829
1032945200	7.76389	POS_DYT	37.4475199363337
916723580	7.78443	POS_DYT	33.234119814059
827916480	7.80548	POS_DYT	30.0145824680914
880769470	7.82584	POS_DYT	31.9306699785613
911522110	7.84654	POS_DYT	33.0455501285392
883038850	7.86741	POS_DYT	32.0129421579501
929179970	7.88781	POS_DYT	33.6857032212521
943008960	7.90752	POS_DYT	34.1870477056685
841379010	7.92833	POS_DYT	30.5026416222155
955694270	7.94917	POS_DYT	34.6469301845489
896585660	7.96876	POS_DYT	32.504056727773
864609660	7.98866	POS_DYT	31.3448259210621
892484670	8.00978	POS_DYT	32.355382911598
851460030	8.03023	POS_DYT	30.8681103783785
858874370	8.0504	POS_DYT	31.1369035776351
804250300	8.06966	POS_DYT	29.1566088337042
877876800	8.0902	POS_DYT	31.8258015717047
877916030	8.11075	POS_DYT	31.8272237828802
956739520	8.13093	POS_DYT	34.684823792277
1046877000	8.15081	POS_DYT	37.9525916073662
1696234500	8.17099	POS_DYT	61.4938481300334
1709562500	8.1896	POS_DYT	61.9770301475416
1724158500	8.20908	POS_DYT	62.5061811625139
1563276800	8.22907	POS_DYT	56.6737123460256
1546831700	8.24753	POS_DYT	56.0775256266285
1409976700	8.2659	POS_DYT	51.1161004310935
1358456700	8.28545	POS_DYT	49.2483380104734
1302688800	8.30574	POS_DYT	47.2265758230336
1384714800	8.32402	POS_DYT	50.2002769160806
1329782500	8.34323	POS_DYT	48.2088078629318
1243699200	8.36255	POS_DYT	45.0880168539456
1020044900	8.38212	POS_DYT	36.9798433921814
1019610000	8.40177	POS_DYT	36.9640768961269
981238850	8.42107	POS_DYT	35.5730017407314
1051291700	8.43992	POS_DYT	38.1126384000353
1032358200	8.45943	POS_DYT	37.4262393357726
1075008100	8.47962	POS_DYT	38.9724326677448
993449660	8.49861	POS_DYT	36.0156820987153
1117540100	8.51715	POS_DYT	40.5143517530284
879182980	8.53648	POS_DYT	31.873154714534
836977410	8.5562	POS_DYT	30.3430697458451
871102660	8.5765	POS_DYT	31.580217640726
750054140	8.59722	POS_DYT	27.1918271762913
883023300	8.61832	POS_DYT	32.0123784214275
885867710	8.63787	POS_DYT	32.115497251141
856759680	8.6579	POS_DYT	31.0602393984181
796505980	8.67889	POS_DYT	28.8758528191612
915208450	8.70011	POS_DYT	33.1791915749994
963299580	8.71961	POS_DYT	34.9226466483525
965385340	8.73955	POS_DYT	34.9982620238656
1168160800	8.76056	POS_DYT	42.3495117135386
1011343600	8.78066	POS_DYT	36.664393835688
1211238500	8.80197	POS_DYT	43.911214144182
968705980	8.82216	POS_DYT	35.1186456924294
1124543500	8.842	POS_DYT	40.7682470817662
1067187800	8.86181	POS_DYT	38.6889221386692
850641540	8.88315	POS_DYT	30.8384375355281
906697660	8.9032	POS_DYT	32.8706486066028
866141120	8.92428	POS_DYT	31.4003461741033
897577020	8.94498	POS_DYT	32.539996653109
950798910	8.96523	POS_DYT	34.4694579515635
999719680	8.98612	POS_DYT	36.2429900904183
967113980	9.00599	POS_DYT	35.0609306735314
983997570	9.02665	POS_DYT	35.6730140378007
901786620	9.04567	POS_DYT	32.6926079241851
974182210	9.06701	POS_DYT	35.3171762941505
891183420	9.08646	POS_DYT	32.3082084968109
864030080	9.10694	POS_DYT	31.3238143188932
1001231000	9.12672	POS_DYT	36.2977802049666
797647490	9.14798	POS_DYT	28.9172361553561
838571900	9.16809	POS_DYT	30.4008750350931
986022210	9.18818	POS_DYT	35.7464136206285
1067117600	9.20819	POS_DYT	38.6863771673585
1072672900	9.22849	POS_DYT	38.8877743058536
950506880	9.24813	POS_DYT	34.4588709434172
1001779800	9.26756	POS_DYT	36.3176759350993
1092910700	9.28933	POS_DYT	39.6214583570187
958546690	9.3082	POS_DYT	34.7503394020144
1016310500	9.32792	POS_DYT	36.8444596192085
1158550500	9.34788	POS_DYT	42.0011080413553
1009787300	9.36956	POS_DYT	36.6079730543368
1103330400	9.39024	POS_DYT	39.9992053308956
1069629400	9.40948	POS_DYT	38.7774378359942
1000547000	9.42968	POS_DYT	36.2729830486059
836687100	9.4494	POS_DYT	30.3325450931213
1006634700	9.47075	POS_DYT	36.4936813655315
804323650	9.48912	POS_DYT	29.1592680024455
971647230	9.50936	POS_DYT	35.2252752774381
1069762200	9.52934	POS_DYT	38.7822522546561
1073813600	9.54946	POS_DYT	38.929128276995
1169520100	9.56783	POS_DYT	42.3987906238326
983164100	9.58792	POS_DYT	35.6427981227248
963340220	9.60774	POS_DYT	34.9241199764732
949716160	9.6282	POS_DYT	34.4302048506138
1235818000	9.6468	POS_DYT	44.8022985078782
1151479300	9.66739	POS_DYT	41.744754748873
856366400	9.68827	POS_DYT	31.0459817585737
545944580	9.70923	POS_DYT	19.7922121557691
771474240	9.7304	POS_DYT	27.9683733297448
111766760	9.7519	POS_DYT	4.05189740299816
592990850	9.7735	POS_DYT	21.4977877601236
577111550	9.79349	POS_DYT	20.922113074453
1613987700	9.81491	POS_DYT	58.512142340898
1467709700	9.83555	POS_DYT	53.2091036886568
322633540	9.85661	POS_DYT	11.6964829511574
1364824700	9.87764	POS_DYT	49.4791980860656
997039740	9.89859	POS_DYT	36.1458338167087
1055027100	9.91942	POS_DYT	38.2480584261607
1235835500	9.94085	POS_DYT	44.8029329380483
1325798900	9.9617	POS_DYT	48.0643898043374
725651840	9.98114	POS_DYT	26.3071668712311
1056926000	10.0026	POS_DYT	38.3168995375838
1160533600	10.0233	POS_DYT	42.0730016682251
1089331800	10.0425	POS_DYT	39.4917119492711
1265181800	10.0624	POS_DYT	45.866828829435
1011279400	10.0821	POS_DYT	36.6620663832927
1100542600	10.1027	POS_DYT	39.8981387921494
1159069400	10.1228	POS_DYT	42.019919802226
1158697200	10.1427	POS_DYT	42.0064263788379
1108252200	10.1619	POS_DYT	40.177636097235
809683460	10.1817	POS_DYT	29.3535780121439
1001677800	10.202	POS_DYT	36.3139781135368
1103616900	10.2232	POS_DYT	40.0095918591081
1073511000	10.2422	POS_DYT	38.918158073026
1118317100	10.2613	POS_DYT	40.5425204525786
1165258100	10.2812	POS_DYT	42.2442796875616
1017553100	10.3017	POS_DYT	36.8895077865971
1023105400	10.3209	POS_DYT	37.0907961656346
952016380	10.3404	POS_DYT	34.5135950772279
1123067900	10.3605	POS_DYT	40.7147519298278
920524220	10.3802	POS_DYT	33.3719049958584
960930750	10.4002	POS_DYT	34.8367690929403
1016048400	10.4205	POS_DYT	36.8349576679188
903289980	10.4402	POS_DYT	32.747109463639
918897340	10.4588	POS_DYT	33.3129254669986
951263230	10.4796	POS_DYT	34.4862910153667
1034134800	10.4999	POS_DYT	37.4906466866359
996982660	10.5196	POS_DYT	36.1437644867598
863733630	10.5385	POS_DYT	31.3130670718126
1132854400	10.5608	POS_DYT	41.0695434074947
1177120800	10.5806	POS_DYT	42.674339960603
994302530	10.5996	POS_DYT	36.0466013249512
851722050	10.6188	POS_DYT	30.877609429416
1020766500	10.639	POS_DYT	37.0060036670789
1028887900	10.6587	POS_DYT	37.3004300203946
975462850	10.6791	POS_DYT	35.3636035314631
1187336800	10.6995	POS_DYT	43.0447021673005
827465790	10.7183	POS_DYT	29.9982435347578
985913980	10.7387	POS_DYT	35.7424899419253
1114701700	10.7604	POS_DYT	40.411450804762
1025536100	10.779	POS_DYT	37.1789167035965
1032318400	10.7989	POS_DYT	37.4247964603002
1210448100	10.8198	POS_DYT	43.8825596523874
1068703400	10.8399	POS_DYT	38.7438674167106
1055042500	10.8591	POS_DYT	38.2486167247104
870022850	10.879	POS_DYT	31.5410711240449
1015171300	10.8983	POS_DYT	36.803160027796
1014252000	10.9192	POS_DYT	36.7698325046346
1155204100	10.9382	POS_DYT	41.8797904915811
1238535700	10.9576	POS_DYT	44.900823700629
1215229400	10.9772	POS_DYT	44.0558968507901
1092985000	10.9964	POS_DYT	39.624151966255
1004957200	11.0152	POS_DYT	36.4328667020884
1248945900	11.0364	POS_DYT	45.2782262695564
1432049700	11.0548	POS_DYT	51.9163162678627
1335746200	11.0745	POS_DYT	48.4250107889382
1292564700	11.0938	POS_DYT	46.8595452810576
1325258400	11.1128	POS_DYT	48.0447949753711
964055490	11.1316	POS_DYT	34.9500507689149
1109609600	11.1507	POS_DYT	40.2268461265392
1117457900	11.1699	POS_DYT	40.5113717438868
1121006100	11.1899	POS_DYT	40.6400051798504
1036499400	11.2101	POS_DYT	37.5763708912127
824299460	11.229	POS_DYT	29.8834540901677
1093342300	11.2478	POS_DYT	39.6371052176697
1267060900	11.2685	POS_DYT	45.9349521284371
1130647000	11.2882	POS_DYT	40.9895181985025
1084378200	11.3068	POS_DYT	39.3121283326798
966044990	11.3259	POS_DYT	35.0221764159611
898814140	11.3459	POS_DYT	32.5848461532215
835042750	11.3668	POS_DYT	30.272932221686
1237212700	11.3851	POS_DYT	44.8528607797734
1083596200	11.4049	POS_DYT	39.2837783673668
881744320	11.4241	POS_DYT	31.9660113643482
797743740	11.4462	POS_DYT	28.9207255212913
964102340	11.4646	POS_DYT	34.951749229113
1194678400	11.4847	POS_DYT	43.3108583122388
899073540	11.5045	POS_DYT	32.5942502209992
950666620	11.5261	POS_DYT	34.4646620220094
946000320	11.5452	POS_DYT	34.2954939361527
1012373000	11.5654	POS_DYT	36.7017128309478
1087931800	11.5873	POS_DYT	39.4409575356673
1138313900	11.6072	POS_DYT	41.2674674939733
987208700	11.6258	POS_DYT	35.7894276236262
1043603200	11.6471	POS_DYT	37.8339060364689
891166980	11.6671	POS_DYT	32.3076124949826
747706940	11.6858	POS_DYT	27.1067337765692
1015475200	11.7062	POS_DYT	36.8141773608633
1043837900	11.7275	POS_DYT	37.8424146513781
930083780	11.749	POS_DYT	33.7184691830802
1076741100	11.7694	POS_DYT	39.0352593811558
1090022900	11.7887	POS_DYT	39.5167665030151
924990080	11.8076	POS_DYT	33.5338064998132
1167559800	11.8291	POS_DYT	42.3277235688415
1076454000	11.8479	POS_DYT	39.0248511010517
1022640700	11.8679	POS_DYT	37.0739493256334
818752450	11.8862	POS_DYT	29.6823574903074
985922820	11.9084	POS_DYT	35.7428104197941
964883650	11.9266	POS_DYT	34.9800741797507
865227260	11.9459	POS_DYT	31.3672158680919
924764800	11.9663	POS_DYT	33.5256393896013
962013700	11.987	POS_DYT	34.8760294445205
939289540	12.0058	POS_DYT	34.0522070049212
1036539900	12.0253	POS_DYT	37.5778391438919
874562240	12.0444	POS_DYT	31.7056383223085
1002696400	12.0654	POS_DYT	36.3509055747488
1063656600	12.0847	POS_DYT	38.5609050062994
1015226200	12.1049	POS_DYT	36.8051503258723
944024320	12.1243	POS_DYT	34.2238577066662
382861700	12.1443	POS_DYT	13.8799436248976
413266370	12.1647	POS_DYT	14.9822087653742
702621570	12.1871	POS_DYT	25.4722469790973
708625980	12.2075	POS_DYT	25.689925770945
677013310	12.228	POS_DYT	24.5438668221589
851972670	12.2488	POS_DYT	30.8866951945141
772493890	12.269	POS_DYT	28.005338856767
604095170	12.2891	POS_DYT	21.9003543673158
559291460	12.3095	POS_DYT	20.2760786327979
553117440	12.3317	POS_DYT	20.0522509437421
473324380	12.3533	POS_DYT	17.1595009652039
553536640	12.3742	POS_DYT	20.0674482653012
417585700	12.3965	POS_DYT	15.1387980948823
568478980	12.418	POS_DYT	20.6091551971359
594602500	12.4402	POS_DYT	21.5562151534697
676134210	12.4613	POS_DYT	24.5119966757309
609059840	12.4806	POS_DYT	22.0803393063061
665012860	12.5026	POS_DYT	24.1088126773504
740857600	12.5235	POS_DYT	26.858423608517
662473660	12.5432	POS_DYT	24.0167586723341
512848160	12.5641	POS_DYT	18.592362591851
511276160	12.5857	POS_DYT	18.5353726360044
637142140	12.6055	POS_DYT	23.0984112128391
500887040	12.628	POS_DYT	18.1587342835333
692278660	12.6502	POS_DYT	25.0972838848066
608103620	12.6706	POS_DYT	22.0456733167516
910794690	12.6895	POS_DYT	33.0191788602937
1185275100	12.7093	POS_DYT	42.9699590426384
1101841800	12.7292	POS_DYT	39.9452388879737
995072580	12.7476	POS_DYT	36.0745180650909
1054334700	12.7666	POS_DYT	38.2229567433184
1548375900	12.7867	POS_DYT	56.1335077448335
833907330	12.8058	POS_DYT	30.2317696671903
1066397800	12.8246	POS_DYT	38.6602821481356
1054218900	12.8436	POS_DYT	38.2187586282503
923769920	12.8626	POS_DYT	33.4895718531683
1106002000	12.8835	POS_DYT	40.0960592533127
981007740	12.902	POS_DYT	35.5646
1016734000	12.9203	POS_DYT	36.8598128293236
890292930	12.9401	POS_DYT	32.2759254269751
869298240	12.9606	POS_DYT	31.5148017271582
752348540	12.9806	POS_DYT	27.2750064095574
871514690	13.0009	POS_DYT	31.5951550271812
837216190	13.0218	POS_DYT	30.3517262736168
834496450	13.0408	POS_DYT	30.2531271244347
937991490	13.0599	POS_DYT	34.0051486002223
796120130	13.0802	POS_DYT	28.8618645402404
774463170	13.1009	POS_DYT	28.0767314650682
670304830	13.1206	POS_DYT	24.3006632731782
814288060	13.1405	POS_DYT	29.5205092784869
738898370	13.1601	POS_DYT	26.7873953443991
825819140	13.1811	POS_DYT	29.9385472810716
952112260	13.2004	POS_DYT	34.5170710294967
772416380	13.2203	POS_DYT	28.002528874911
603251260	13.2409	POS_DYT	21.8697599693269
777549060	13.2624	POS_DYT	28.1886047060652
713529920	13.2808	POS_DYT	25.8677090559795
727310980	13.3019	POS_DYT	26.367315926793
646815870	13.3215	POS_DYT	23.4491144224902
443243490	13.3435	POS_DYT	16.0689738704678
565667580	13.3656	POS_DYT	20.507233083989
491956220	13.3868	POS_DYT	17.834963903461
485992380	13.4084	POS_DYT	17.6187559020132
737454140	13.4303	POS_DYT	26.735037453857
505559330	13.4513	POS_DYT	18.328119525774
563762620	13.4733	POS_DYT	20.4381722784613
528525150	13.494	POS_DYT	19.1607029022244
481108450	13.5146	POS_DYT	17.4416980425618
453355420	13.5364	POS_DYT	16.4355632115769
484996930	13.5573	POS_DYT	17.5826677012833
691560960	13.5792	POS_DYT	25.0712649972042
552201660	13.6005	POS_DYT	20.0190510316777
317321020	13.6219	POS_DYT	11.5038873530442
365745020	13.6428	POS_DYT	13.2594100132948
530800160	13.6652	POS_DYT	19.2431791868621
455006750	13.6861	POS_DYT	16.4954291300171
395987780	13.7055	POS_DYT	14.3558054058381
360876030	13.7277	POS_DYT	13.0828937759428
271908190	13.7498	POS_DYT	9.85752909823038
220104460	13.7723	POS_DYT	7.97948057063042
339730370	13.7944	POS_DYT	12.3162969376817
193481980	13.8175	POS_DYT	7.01433174128822
191801920	13.8404	POS_DYT	6.9534242697745
139781170	13.863	POS_DYT	5.0675080830029
137600450	13.8861	POS_DYT	4.9884501081214
136086100	13.9091	POS_DYT	4.93355014652074
105689390	13.9324	POS_DYT	3.83157358113862
106837930	13.9556	POS_DYT	3.87321177699613
106427900	13.9787	POS_DYT	3.85834689684615
98884560	14.0019	POS_DYT	3.58487704090748
88635256	14.0252	POS_DYT	3.21330745921665
85379144	14.0484	POS_DYT	3.09526313408214
81834128	14.0716	POS_DYT	2.96674512815634
88754248	14.0949	POS_DYT	3.21762129434776
106861690	14.1184	POS_DYT	3.87407315190129
86009056	14.1418	POS_DYT	3.11809942992643
93809432	14.1649	POS_DYT	3.40088765119015
80738400	14.1882	POS_DYT	2.92702153379258
84136112	14.2115	POS_DYT	3.05019930533159
83764512	14.2348	POS_DYT	3.03672763383504
77693504	14.2581	POS_DYT	2.81663445453217
71256696	14.2812	POS_DYT	2.58327987201767
59134924	14.3026	POS_DYT	2.14382742223264
49450872	14.3188	POS_DYT	1.79275000754066
64162432	14.3279	POS_DYT	2.32609043682439
67699544	14.3412	POS_DYT	2.45432189783224
64060656	14.3503	POS_DYT	2.3224
66969316	14.3663	POS_DYT	2.42784883073432
64220936	14.3859	POS_DYT	2.32821139126258
53379108	14.3967	POS_DYT	1.93516094659592
61311712	14.4058	POS_DYT	2.22274284971821
59928104	14.4191	POS_DYT	2.1725826977914
65516212	14.4316	POS_DYT	2.37516922971622
74080328	14.4441	POS_DYT	2.68564543372692
77452880	14.4532	POS_DYT	2.80791107594716
81971616	14.4647	POS_DYT	2.97172950159746
75997128	14.4762	POS_DYT	2.75513547658104
63324944	14.4852	POS_DYT	2.29572885658137
63133916	14.4946	POS_DYT	2.28880348935143
63423852	14.5089	POS_DYT	2.29931458339617
53439484	14.5214	POS_DYT	1.93734976693573
57104576	14.5308	POS_DYT	2.07022090641002
67141472	14.5417	POS_DYT	2.43409002846888
54362468	14.5549	POS_DYT	1.97081084671123
62675596	14.5675	POS_DYT	2.27218794446365
62631916	14.5824	POS_DYT	2.27060440675921
59660716	14.5949	POS_DYT	2.1628890398309
62149368	14.6092	POS_DYT	2.25311052049086
58719692	14.6207	POS_DYT	2.12877395318297
77514456	14.6314	POS_DYT	2.81014340007007
86058048	14.6475	POS_DYT	3.11987554437734
86930096	14.6653	POS_DYT	3.15149003357332
103877430	14.6778	POS_DYT	3.76588431880036
92994232	14.6939	POS_DYT	3.3713340812117
80645512	14.7032	POS_DYT	2.92365405095627
75290432	14.7145	POS_DYT	2.7295155186695
96697336	14.7234	POS_DYT	3.50558327552164
95795112	14.7324	POS_DYT	3.47287481119358
91727328	14.7502	POS_DYT	3.3254048172029
91269496	14.7593	POS_DYT	3.30880696385358
93508352	14.77	POS_DYT	3.38997255201312
80051592	14.7913	POS_DYT	2.90212257857943
86546368	14.8038	POS_DYT	3.13757868384235
72550112	14.8146	POS_DYT	2.63017027960751
81038272	14.8273	POS_DYT	2.93789283916129
70515608	14.8381	POS_DYT	2.5564130956828
85283472	14.8507	POS_DYT	3.09179472246907
74674696	14.8615	POS_DYT	2.70719314751611
72447928	14.874	POS_DYT	2.62646578746488
59466608	14.8901	POS_DYT	2.15585201289104
61072320	14.9009	POS_DYT	2.21406413501718
57778116	14.9169	POS_DYT	2.09463885479481
63940060	14.9295	POS_DYT	2.31802875078017
70572784	14.9455	POS_DYT	2.55848590593438
62626836	14.9563	POS_DYT	2.27042024074413
55880544	14.9688	POS_DYT	2.02584588755838
53467024	14.9781	POS_DYT	1.93834817875762
61016460	14.9889	POS_DYT	2.21203903391439
55132984	15.0014	POS_DYT	1.99874448082005
63178300	15.0122	POS_DYT	2.29041254927529
55949356	15.0248	POS_DYT	2.02834053949331
52674000	15.0373	POS_DYT	1.90959855869066
70557040	15.0498	POS_DYT	2.55791513630025
49069248	15.073	POS_DYT	1.7789149344427
58038152	15.0855	POS_DYT	2.10406597957758
51207224	15.1033	POS_DYT	1.85642330457057
57370440	15.1124	POS_DYT	2.07985931456599
62575168	15.1232	POS_DYT	2.26854711285693
60276892	15.1374	POS_DYT	2.18522736237143
54772664	15.1536	POS_DYT	1.98568174488454
59205252	15.1644	POS_DYT	2.14637703394687
48452496	15.1787	POS_DYT	1.75655573008629
53141008	15.1895	POS_DYT	1.92652907096801
55361676	15.2002	POS_DYT	2.00703528678854
58969440	15.2145	POS_DYT	2.13782810553206
59153096	15.2272	POS_DYT	2.14448621452121
60231324	15.2362	POS_DYT	2.18357537871493
59956440	15.2541	POS_DYT	2.17360996712274
70413032	15.2631	POS_DYT	2.55269439230435
96751048	15.2845	POS_DYT	3.5075305048527
154055490	15.3073	POS_DYT	5.58499718385511
198954880	15.3301	POS_DYT	7.21274162001128
165668480	15.3527	POS_DYT	6.00600468216716
254636370	15.3751	POS_DYT	9.23137117253716
233303040	15.3978	POS_DYT	8.45797070513252
215676850	15.4204	POS_DYT	7.8189657497616
219680560	15.4425	POS_DYT	7.96411285925424
189445520	15.4653	POS_DYT	6.86799734104878
152375330	15.4881	POS_DYT	5.52408608702613
151218350	15.511	POS_DYT	5.48214191456089
149195070	15.5339	POS_DYT	5.40879163602067
131642880	15.5567	POS_DYT	4.77246941394024
125307560	15.5796	POS_DYT	4.54279409137419
126261350	15.6026	POS_DYT	4.57737198576788
132401320	15.6255	POS_DYT	4.79996525497857
134937150	15.6483	POS_DYT	4.89189708687067
137387070	15.6712	POS_DYT	4.98071441042513
137695040	15.6941	POS_DYT	4.99187929382339
142980860	15.717	POS_DYT	5.18350693276287
143757520	15.7399	POS_DYT	5.21166330624111
147368640	15.7627	POS_DYT	5.34257779056467
149039340	15.7855	POS_DYT	5.4031459325703
151398020	15.8083	POS_DYT	5.48865551848389
148480850	15.8312	POS_DYT	5.38289890938916
149553810	15.854	POS_DYT	5.42179709197512
160477810	15.8766	POS_DYT	5.81782653069511
157753170	15.8994	POS_DYT	5.71904974106548
161903410	15.9222	POS_DYT	5.86950902500481
166795680	15.9446	POS_DYT	6.04686923574874
163148530	15.9674	POS_DYT	5.91464855033794
167382480	15.99	POS_DYT	6.06814258567925
