# Supplementary material for: Based on untargeted metabolomics and metagenomics: a study on the mechanism of Miao ethnomedicine Zingiber mioga (Thunb.) Rosc. in treating slow transit constipation
Source: Front Microbiol. 2026 Feb 27;17:1751739. doi: 10.3389/fmicb.2026.1751739 (PMC12982368; doi:10.3389/fmicb.2026.1751739)
Supplement: Supplementary file 6 [file Table_5.xlsx]

## Sheet: POS_DYT.TIC.label
x
1:Choline
2:Zeatin
3:3-hydroxy-p-cymene
4:O-Cymol
5:14-deoxy-11,12-didehydroandrographolide
6:Saucernetin
7:Kahweol
8:Ingol
9:Curcumenol
10:Ginkgolic acid
11:13-OxoODE
12:Cnidilide
13:9-Oxo-10,12-octadecadienoic acid
14:Octadecenedioic acid
15:Methyltestosterone
16:Cannabigerolic acid
17:Grandifloric acid
18:Gibberellin A12
19:Linolenic acid ethyl ester
