# Supplementary material for: Based on untargeted metabolomics and metagenomics: a study on the mechanism of Miao ethnomedicine Zingiber mioga (Thunb.) Rosc. in treating slow transit constipation
Source: Front Microbiol. 2026 Feb 27;17:1751739. doi: 10.3389/fmicb.2026.1751739 (PMC12982368; doi:10.3389/fmicb.2026.1751739)
Supplement: Supplementary file 7 [file Table_6.xlsx]

## Sheet: NEG_DYT.TIC.label
x
1:D-(+)-Galactose
2:D-ribonolactone
3:Succinic acid
4:4-Pyridoxic acid
5:2-isopropylmalic acid
6:Nonanedioic acid
7:Etiocholanolone
8:9,12,13-Todea
9:Corchorifatty acid F
10:Carnosic acid
11:Andrographolide
